# Supplementary material for: Identification of a putative competitive endogenous RNA network for lung adenocarcinoma using TCGA datasets
Source: PeerJ. 2019 Apr 23;7:e6809. doi: 10.7717/peerj.6809 (PMC6485208; doi:10.7717/peerj.6809)
Supplement: Supplemental Information 3 [file peerj-07-6809-s003.xls]

## Sheet: S1
row.names(tT)	logFC	AveExpr	t	P.Value	adj.P.Val	B	regulated
FAM83A	6.5178	10.9077	19.9786	4.07e-66	1.64e-62	139.783	Up-Regulated
CST1	5.74607	7.1801	10.1829	3.64e-22	5.26e-21	39.5537	Up-Regulated
COL11A1	5.60776	9.07419	13.5008	9.45e-36	4.71e-34	70.3858	Up-Regulated
CYP24A1	5.53682	9.20535	12.7625	1.44e-32	5.52e-31	63.1278	Up-Regulated
MMP11	5.37519	10.24	17.7764	1.85e-55	7.59e-53	115.422	Up-Regulated
PITX2	5.27712	5.92486	7.5283	2.73e-13	1.47e-12	19.5708	Up-Regulated
SYT12	5.23557	8.18721	14.3805	1.18e-39	7.87e-38	79.2955	Up-Regulated
PRAME	5.20165	6.32744	8.24207	1.59e-15	1.09e-14	24.4286	Up-Regulated
COL10A1	5.17237	10.1159	19.4174	2.1e-63	3.53e-60	133.584	Up-Regulated
ABCA12	5.15704	7.47226	15.8387	2.63e-46	3.22e-44	94.4954	Up-Regulated
PTPRH	5.09784	7.87881	15.7465	7.3e-46	8.6e-44	93.4846	Up-Regulated
SPP1	5.09245	13.0503	16.342	1.18e-48	1.85e-46	99.8616	Up-Regulated
ATP10B	5.08452	7.39875	15.5646	4.89e-45	5.22e-43	91.5961	Up-Regulated
B3GNT6	5.07562	6.91443	11.0381	1.76e-25	3.48e-24	46.9908	Up-Regulated
TUBB3	5.06274	7.41176	18.9586	3.82e-61	4.54e-58	128.414	Up-Regulated
HTR3A	5.06149	6.11353	12.4956	2.11e-31	7.23e-30	60.4879	Up-Regulated
MMP13	5.05404	7.47483	10.7838	1.57e-24	2.86e-23	44.8452	Up-Regulated
CA9	5.03645	7.05178	11.6873	3.94e-28	1.01e-26	53.0087	Up-Regulated
TMPRSS4	5.00506	11.0186	16.301	1.84e-48	2.79e-46	99.4226	Up-Regulated
CT83	4.97004	5.20543	8.39635	9.3e-16	6.53e-15	25.02	Up-Regulated
PITX1	4.94828	7.61334	13.2556	1.11e-34	5.07e-33	67.9436	Up-Regulated
SPINK1	4.94586	9.32296	10.0405	8.88e-22	1.22e-20	38.5312	Up-Regulated
CRABP2	4.94415	11.105	14.4766	4.39e-40	2.99e-38	80.279	Up-Regulated
PPP1R14D	4.94293	6.85443	12.5666	9.62e-32	3.4e-30	61.2429	Up-Regulated
MMP1	4.88281	9.72519	12.9611	1.96e-33	7.98e-32	65.0995	Up-Regulated
B3GNT3	4.77706	10.0294	19.6339	1.84e-64	4.13e-61	136	Up-Regulated
GREM1	4.73413	9.73823	14.2691	3.72e-39	2.36e-37	78.1576	Up-Regulated
TMPRSS11E	4.68523	6.41775	9.65738	2.41e-20	2.84e-19	35.3197	Up-Regulated
TFF1	4.66534	5.46268	7.34143	9.9e-13	5e-12	18.11	Up-Regulated
EEF1A2	4.59397	8.43528	9.6468	2.39e-20	2.81e-19	35.2744	Up-Regulated
MYEOV	4.59049	7.14438	11.169	4.47e-26	9.42e-25	48.3177	Up-Regulated
ZYG11A	4.58731	5.64734	13.0382	1.05e-33	4.37e-32	65.7352	Up-Regulated
HOXC11	4.58189	5.2362	5.4092	1.22e-07	3.48e-07	7.08661	Up-Regulated
TRPM8	4.53194	5.60067	9.81843	6.82e-21	8.54e-20	36.61	Up-Regulated
STRA6	4.52182	7.74306	13.7164	1.06e-36	5.74e-35	72.5555	Up-Regulated
FGB	4.51088	6.76541	6.28494	7.62e-10	2.79e-09	11.5752	Up-Regulated
VIL1	4.50877	6.20587	8.32717	7.89e-16	5.58e-15	25.0326	Up-Regulated
MAGEA3	4.48889	5.51739	3.46533	0.000618909	0.00113045	-0.883749	Up-Regulated
ENTPD8	4.47274	6.29026	14.3263	2.29e-39	1.48e-37	78.6467	Up-Regulated
GCNT3	4.43759	9.1995	13.12	4.01e-34	1.74e-32	66.6662	Up-Regulated
MAGEA6	4.40814	5.49151	3.08017	0.00232164	0.003944	-2.01443	Up-Regulated
AKR1B10	4.40026	6.55797	7.13814	3.46e-12	1.65e-11	16.8372	Up-Regulated
FGL1	4.39569	6.80397	8.4538	3.05e-16	2.26e-15	25.9604	Up-Regulated
MNX1-AS1	4.37503	5.07411	12.6606	5.97e-32	2.16e-30	61.7674	Up-Regulated
KRT16	4.32262	6.49805	9.13407	1.71e-18	1.62e-17	31.1348	Up-Regulated
MMP12	4.31991	8.64908	12.2218	2.47e-30	7.58e-29	58.0205	Up-Regulated
GJB2	4.2935	9.24227	15.1627	3.42e-43	3.14e-41	87.3792	Up-Regulated
BARX1	4.2918	5.56236	6.36638	4.67e-10	1.75e-09	12.1785	Up-Regulated
RASAL1	4.23695	7.88427	17.2202	8.39e-53	2.14e-50	109.346	Up-Regulated
LOC400655	4.21653	5.56729	5.26946	2.17e-07	6.04e-07	6.33985	Up-Regulated
NMU	4.20385	6.07196	12.6878	2.87e-32	1.07e-30	62.4366	Up-Regulated
CTHRC1	4.19601	10.6935	18.6043	1.89e-59	1.65e-56	124.546	Up-Regulated
MNX1	4.18942	5.65033	13.675	2.06e-36	1.08e-34	71.9084	Up-Regulated
PAEP	4.17219	6.94884	6.71273	5.32e-11	2.22e-10	14.1818	Up-Regulated
HOXC13	4.16537	5.20287	4.24375	2.85e-05	6.16e-05	2.03224	Up-Regulated
ITPKA	4.15896	7.26026	12.1276	6.13e-30	1.82e-28	57.1184	Up-Regulated
LOC100507377	4.14498	4.63152	5.96372	5.61e-09	1.87e-08	10.1556	Up-Regulated
ONECUT2	4.13264	5.53098	12.0692	1.22e-29	3.52e-28	56.4414	Up-Regulated
OTX1	4.12884	7.30949	18.9781	3.07e-61	4.13e-58	128.631	Up-Regulated
B4GALNT4	4.12827	7.26772	11.3	1.39e-26	3.09e-25	49.478	Up-Regulated
UBE2C	4.12108	9.64681	16.9082	2.54e-51	5.02e-49	105.961	Up-Regulated
MYBL2	4.1151	10.0578	16.337	1.25e-48	1.94e-46	99.8084	Up-Regulated
MEX3A	4.10386	9.35577	17.1669	1.5e-52	3.7e-50	108.766	Up-Regulated
MUC13	4.0974	7.40649	7.69156	7.62e-14	4.38e-13	20.5267	Up-Regulated
CXCL13	4.08061	8.99002	12.3277	9.11e-31	2.93e-29	59.0112	Up-Regulated
KISS1R	4.05832	4.62641	8.7346	4.13e-17	3.4e-16	28.1295	Up-Regulated
FEZF1	4.05073	5.20359	9.21843	9.07e-19	8.87e-18	31.7784	Up-Regulated
FRMD5	4.04919	7.47274	17.2377	6.92e-53	1.79e-50	109.537	Up-Regulated
SP8	4.04512	4.50412	5.58222	4.61e-08	1.38e-07	7.95457	Up-Regulated
TFAP2A	4.04158	8.39454	15.3284	5.97e-44	5.82e-42	89.1123	Up-Regulated
LGSN	4.03869	7.77916	8.96741	5.76e-18	5.17e-17	29.8635	Up-Regulated
HHIPL2	4.03695	5.83712	9.11076	1.96e-18	1.85e-17	30.9594	Up-Regulated
PYCR1	4.02787	11.7785	23.1589	8.34e-82	1.68e-77	175.651	Up-Regulated
HOXB9	4.01522	4.93403	6.26241	8.84e-10	3.22e-09	11.5392	Up-Regulated
FER1L4	4.01286	8.50678	14.8739	7.07e-42	5.68e-40	84.3746	Up-Regulated
C2CD4A	4.00919	7.8751	13.6862	1.4e-36	7.51e-35	72.2731	Up-Regulated
CILP2	4.00784	7.93525	15.1539	3.76e-43	3.41e-41	87.2869	Up-Regulated
HJURP	4.00255	8.55149	18.6761	8.45e-60	8.52e-57	125.342	Up-Regulated
NEIL3	3.99096	6.46177	16.1223	1.26e-47	1.72e-45	97.5124	Up-Regulated
CDC20	3.97791	9.71862	18.4505	1.05e-58	8.43e-56	122.845	Up-Regulated
DMBX1	3.97388	4.39503	7.17752	2.84e-12	1.36e-11	17.2883	Up-Regulated
KIF4A	3.96264	8.91349	18.3449	3.39e-58	2.2e-55	121.678	Up-Regulated
C11orf86	3.94073	4.36912	5.08924	5.45e-07	1.45e-06	5.68112	Up-Regulated
HOXB13	3.93161	4.84769	4.67151	4.34e-06	1.04e-05	3.65085	Up-Regulated
ETV4	3.93158	10.3146	18.6446	1.2e-59	1.15e-56	124.992	Up-Regulated
CEACAM5	3.93	12.2871	8.49059	2.22e-16	1.67e-15	26.2665	Up-Regulated
TOP2A	3.92832	11.5503	18.9622	3.46e-61	4.36e-58	128.516	Up-Regulated
IL36RN	3.92305	4.62516	6.70042	6.48e-11	2.68e-10	14.1863	Up-Regulated
GNGT1	3.91894	4.37665	5.76997	1.69e-08	5.32e-08	9.0149	Up-Regulated
KIF18B	3.90825	8.27714	17.3701	1.62e-53	4.73e-51	110.979	Up-Regulated
HS6ST2	3.90687	9.87365	14.0655	2.99e-38	1.78e-36	76.09	Up-Regulated
SAPCD2	3.88853	8.75862	19.5194	6.68e-64	1.22e-60	134.722	Up-Regulated
TROAP	3.88573	8.35924	17.612	1.13e-54	4e-52	113.622	Up-Regulated
CDC25C	3.8767	6.84341	19.5444	5.04e-64	1.02e-60	135.001	Up-Regulated
IQGAP3	3.87391	9.70778	19.7878	3.26e-65	9.39e-62	137.72	Up-Regulated
ARHGAP40	3.86143	7.58867	11.3183	1.18e-26	2.63e-25	49.6383	Up-Regulated
LOC730338	3.85937	4.66722	11.1893	5.73e-26	1.2e-24	48.1595	Up-Regulated
NKX1-2	3.85433	4.1838	4.97003	1.01e-06	2.6e-06	5.07362	Up-Regulated
CGREF1	3.85237	6.80803	13.0279	9.96e-34	4.17e-32	65.7651	Up-Regulated
ADGRF4	3.84202	6.24787	10.1382	4.16e-22	5.96e-21	39.2926	Up-Regulated
NEK2	3.83857	8.58104	18.193	1.83e-57	1.12e-54	120.002	Up-Regulated
DLGAP5	3.83275	8.66956	18.1665	2.46e-57	1.46e-54	119.71	Up-Regulated
DEPDC1	3.83055	7.96264	16.9953	9.82e-52	2.15e-49	106.904	Up-Regulated
DUSP13	3.82676	4.30607	8.07284	6.27e-15	4.05e-14	23.1312	Up-Regulated
EPHA10	3.826	8.19373	14.3794	1.23e-39	8.15e-38	79.2583	Up-Regulated
BIRC5	3.80825	9.90748	17.0561	5.05e-52	1.12e-49	107.563	Up-Regulated
DLL3	3.80603	4.50667	6.99516	9.47e-12	4.27e-11	16.0336	Up-Regulated
KIF14	3.79749	7.92995	18.0933	5.53e-57	3.02e-54	118.904	Up-Regulated
HOXC10	3.79371	5.25743	5.57228	4.57e-08	1.37e-07	7.76528	Up-Regulated
ADM2	3.78805	8.89298	19.7958	2.98e-65	9.39e-62	137.81	Up-Regulated
C16orf59	3.78784	7.50545	20.9641	5.51e-71	2.78e-67	150.917	Up-Regulated
CABYR	3.77508	7.39106	12.2173	2.58e-30	7.87e-29	57.9777	Up-Regulated
ANLN	3.77277	10.1174	17.4619	5.91e-54	1.86e-51	111.981	Up-Regulated
ONECUT1	3.76867	4.19942	5.22551	2.71e-07	7.45e-07	6.44206	Up-Regulated
ZIC2	3.76741	4.37135	7.71985	8.37e-14	4.77e-13	20.5789	Up-Regulated
PDX1	3.76472	4.1056	2.36777	0.0185949	0.0277643	-3.50216	Up-Regulated
SERPINA4	3.76436	3.90575	4.42686	1.28e-05	2.88e-05	2.623	Up-Regulated
YBX2	3.76348	6.03979	10.2099	2.12e-22	3.1e-21	39.9491	Up-Regulated
IGSF9	3.75535	9.59309	17.302	3.42e-53	9.72e-51	110.236	Up-Regulated
EPN3	3.73523	9.11383	17.8282	1.09e-55	5.13e-53	115.941	Up-Regulated
LIN28B	3.73197	3.64095	2.35628	0.0196397	0.0292225	-3.53581	Up-Regulated
FOXI3	3.73066	4.31416	6.06404	3e-09	1.03e-08	10.4763	Up-Regulated
LY6D	3.72955	5.50091	6.79687	3.25e-11	1.39e-10	14.7444	Up-Regulated
NUF2	3.72788	8.26925	17.5483	2.28e-54	7.54e-52	112.925	Up-Regulated
SLC24A2	3.71866	4.44221	9.87426	4.69e-21	5.97e-20	37.025	Up-Regulated
BARX2	3.71288	7.44201	11.3669	7.37e-27	1.68e-25	50.0966	Up-Regulated
CENPA	3.71264	7.22823	16.5562	1.17e-49	2.04e-47	102.162	Up-Regulated
AOC1	3.70424	8.44575	9.12357	1.64e-18	1.57e-17	31.0987	Up-Regulated
ASPM	3.6951	9.06403	17.8787	5.96e-56	2.93e-53	116.544	Up-Regulated
IL37	3.69317	5.04219	7.57775	1.85e-13	1.01e-12	19.7113	Up-Regulated
GAD1	3.69247	5.80655	11.825	1.11e-28	2.97e-27	54.2581	Up-Regulated
AURKB	3.69077	8.4208	17.2818	4.27e-53	1.18e-50	110.017	Up-Regulated
TCN1	3.68903	5.93508	6.67438	6.67e-11	2.76e-10	13.9431	Up-Regulated
KIF2C	3.68731	9.20372	17.7656	2.08e-55	8.38e-53	115.304	Up-Regulated
KRT6A	3.68624	7.13983	6.37502	4.14e-10	1.56e-09	12.1444	Up-Regulated
CNTD2	3.68437	5.89666	11.6549	5.19e-28	1.32e-26	52.7238	Up-Regulated
DEPDC1B	3.67254	7.56353	17.7909	1.57e-55	6.74e-53	115.582	Up-Regulated
TPX2	3.66804	10.4149	16.9486	1.63e-51	3.36e-49	106.398	Up-Regulated
MELK	3.6673	8.56041	17.1395	2.03e-52	4.87e-50	108.469	Up-Regulated
SALL4	3.65106	5.94347	15.2427	1.52e-43	1.43e-41	88.1856	Up-Regulated
LOC105369340	3.6479	5.26632	17.7699	2.3e-55	9.1e-53	115.199	Up-Regulated
NETO1	3.62163	4.39813	8.26957	1.43e-15	9.85e-15	24.6129	Up-Regulated
EXO1	3.60104	7.88806	17.2585	5.51e-53	1.48e-50	109.763	Up-Regulated
GRHL3	3.59593	6.39506	14.6994	4.61e-41	3.38e-39	82.5185	Up-Regulated
IGF2BP1	3.59445	4.65886	6.35246	5.06e-10	1.89e-09	12.0228	Up-Regulated
UHRF1	3.59282	8.73638	18.3707	2.54e-58	1.77e-55	121.963	Up-Regulated
HNF4G	3.58812	7.495	13.0996	5.1e-34	2.19e-32	66.4319	Up-Regulated
BUB1B	3.58447	8.64281	18.2459	1.02e-57	6.41e-55	120.586	Up-Regulated
AKR1B15	3.57317	4.62477	6.98282	1.03e-11	4.63e-11	15.8516	Up-Regulated
RAB26	3.57303	6.43716	15.8447	2.47e-46	3.04e-44	94.5589	Up-Regulated
MCM10	3.57047	7.79422	16.2178	4.51e-48	6.59e-46	98.5322	Up-Regulated
DNAJC22	3.56882	7.65319	13.6206	2.72e-36	1.42e-34	71.6176	Up-Regulated
XDH	3.56395	8.58979	12.9592	1.96e-33	7.98e-32	65.0959	Up-Regulated
ZNF695	3.55375	4.25536	10.7605	2.13e-24	3.8e-23	44.5368	Up-Regulated
PPP2R2C	3.55175	6.12285	7.76622	4.45e-14	2.63e-13	21.0532	Up-Regulated
LYPD1	3.54898	6.56736	13.3046	6.43e-35	2.99e-33	68.4819	Up-Regulated
AKR7A3	3.5486	6.49452	10.1271	4.22e-22	6.04e-21	39.2607	Up-Regulated
E2F8	3.54057	7.78489	18.6122	1.73e-59	1.58e-56	124.634	Up-Regulated
S100P	3.53828	10.6376	7.65595	9.57e-14	5.42e-13	20.301	Up-Regulated
RGS17	3.52067	7.92011	14.1048	2e-38	1.2e-36	76.4877	Up-Regulated
RHBG	3.52018	4.35071	10.3544	7.72e-23	1.18e-21	41.043	Up-Regulated
DNAJC12	3.51961	8.40768	11.1907	3.63e-26	7.7e-25	48.5191	Up-Regulated
IGFL2	3.51737	5.22757	9.81384	6.62e-21	8.3e-20	36.6195	Up-Regulated
DGCR5	3.51475	7.29454	12.8691	4.74e-33	1.88e-31	64.2192	Up-Regulated
HAVCR1	3.5106	4.65565	7.60129	1.58e-13	8.7e-13	19.9206	Up-Regulated
PBK	3.50786	7.79807	15.6033	3.24e-45	3.53e-43	92.0043	Up-Regulated
SLCO1B3	3.50595	4.26795	4.50638	8.97e-06	2.06e-05	2.91427	Up-Regulated
FUT2	3.5036	9.30569	17.6368	8.61e-55	3.1e-52	113.893	Up-Regulated
CENPF	3.50333	10.4222	17.5045	3.7e-54	1.19e-51	112.446	Up-Regulated
PLPP4	3.49537	5.17039	10.2202	2.03e-22	2.99e-21	39.9996	Up-Regulated
MB	3.48969	7.41018	11.4148	4.75e-27	1.1e-25	50.5312	Up-Regulated
PSAT1	3.48514	9.40379	15.6562	1.85e-45	2.08e-43	92.5634	Up-Regulated
LOC105371049	3.47373	5.17928	12.143	5.89e-30	1.75e-28	57.169	Up-Regulated
FUT9	3.47332	4.12705	5.30409	1.86e-07	5.23e-07	6.52123	Up-Regulated
KLK6	3.46861	4.71546	5.45652	8.12e-08	2.37e-07	7.19292	Up-Regulated
CDC6	3.46655	9.15358	17.1669	1.5e-52	3.7e-50	108.766	Up-Regulated
KIF26B	3.46463	10.3802	18.0215	1.23e-56	6.34e-54	118.114	Up-Regulated
RDM1	3.46462	4.45551	15.3341	7.51e-44	7.24e-42	88.8937	Up-Regulated
MAGEA12	3.45768	4.06233	3.18383	0.00162484	0.00281391	-1.88499	Up-Regulated
ANKRD34B	3.45654	4.32881	7.86772	2.45e-14	1.49e-13	21.696	Up-Regulated
TRIM15	3.45566	3.77935	5.9534	5.69e-09	1.9e-08	9.84602	Up-Regulated
MIOX	3.45492	4.38355	8.19052	2.39e-15	1.61e-14	24.0875	Up-Regulated
GPR87	3.4526	6.42473	7.43375	4.62e-13	2.41e-12	18.7788	Up-Regulated
PADI1	3.44598	4.47408	6.77259	3.91e-11	1.66e-10	14.5576	Up-Regulated
SGO1	3.43594	6.93088	17.561	1.98e-54	6.67e-52	113.064	Up-Regulated
FOXM1	3.43564	9.80083	16.2127	4.77e-48	6.92e-46	98.4776	Up-Regulated
SLC2A1	3.43386	12.0017	14.9436	3.41e-42	2.86e-40	85.0978	Up-Regulated
TMEM63C	3.43249	7.38903	9.99274	1.32e-21	1.78e-20	38.1343	Up-Regulated
PCP4	3.43077	6.21093	7.24898	1.61e-12	7.92e-12	17.5859	Up-Regulated
TMEM184A	3.42933	10.4097	17.6749	5.66e-55	2.11e-52	114.31	Up-Regulated
UBE2T	3.42475	9.03502	19.1641	3.6e-62	5.19e-59	130.762	Up-Regulated
PLK1	3.42156	9.48825	17.8096	1.28e-55	5.61e-53	115.786	Up-Regulated
RRM2	3.41798	10.4279	16.7032	2.37e-50	4.54e-48	103.745	Up-Regulated
RAD54L	3.41663	7.40008	17.0757	4.08e-52	9.24e-50	107.777	Up-Regulated
SKA3	3.41602	7.57063	17.4003	1.16e-53	3.45e-51	111.308	Up-Regulated
RAB3B	3.4065	6.32011	9.52072	7.09e-20	7.94e-19	34.2139	Up-Regulated
C1orf61	3.40469	4.44024	8.75094	3.21e-17	2.67e-16	28.1976	Up-Regulated
KIF20A	3.40453	9.10343	18.5983	2.02e-59	1.69e-56	124.48	Up-Regulated
GTSE1	3.40122	8.22666	17.2415	6.64e-53	1.74e-50	109.578	Up-Regulated
POLQ	3.39749	7.35926	16.5078	1.97e-49	3.34e-47	101.641	Up-Regulated
IL22RA2	3.3944	4.64142	9.69536	1.86e-20	2.22e-19	35.6226	Up-Regulated
HMGB3	3.39423	12.7642	15.53	7.06e-45	7.45e-43	91.2316	Up-Regulated
CEP55	3.39091	9.26395	17.0734	4.18e-52	9.37e-50	107.751	Up-Regulated
TM4SF5	3.38925	3.37041	4.12713	4.78e-05	0.000100937	1.36399	Up-Regulated
RHOV	3.38625	8.80651	11.2572	1.98e-26	4.35e-25	49.1166	Up-Regulated
LOC284930	3.38081	3.3288	2.66883	0.00825235	0.0129903	-2.71605	Up-Regulated
CP	3.3803	12.7369	11.2374	2.37e-26	5.19e-25	48.9387	Up-Regulated
TBX15	3.38013	7.44049	11.0036	1.96e-25	3.87e-24	46.8487	Up-Regulated
ECEL1	3.37826	5.18281	9.09422	2.24e-18	2.1e-17	30.8438	Up-Regulated
CHRNA5	3.36117	6.578	13.5674	4.65e-36	2.37e-34	71.0868	Up-Regulated
NGEF	3.36064	7.69616	11.6679	4.53e-28	1.15e-26	52.8566	Up-Regulated
GPX2	3.35697	8.47073	6.45416	2.52e-10	9.72e-10	12.5912	Up-Regulated
WFDC3	3.3536	7.40107	11.2215	2.74e-26	5.95e-25	48.7961	Up-Regulated
ERCC6L	3.35355	7.01983	18.3931	1.98e-58	1.48e-55	122.21	Up-Regulated
PLEKHN1	3.35189	7.7866	16.5692	1.01e-49	1.79e-47	102.301	Up-Regulated
UNC93A	3.35018	3.31987	4.72218	3.57e-06	8.63e-06	3.9639	Up-Regulated
LOC105376382	3.3484	3.49791	7.45064	4.87e-13	2.54e-12	19.0217	Up-Regulated
PLAC1	3.34454	3.77339	8.67697	6.58e-17	5.29e-16	27.6097	Up-Regulated
APOBEC1	3.34341	3.54565	2.46825	0.0141748	0.0215135	-3.27348	Up-Regulated
ETNPPL	3.33797	3.69877	4.60657	6.25e-06	1.46e-05	3.23656	Up-Regulated
SPP2	3.33781	3.45437	4.32473	1.93e-05	4.27e-05	2.38909	Up-Regulated
GLB1L3	3.33668	6.56574	6.71824	4.95e-11	2.08e-10	14.1809	Up-Regulated
PIMREG	3.32934	7.31162	15.4192	2.28e-44	2.3e-42	90.0662	Up-Regulated
NCAPG	3.32897	8.58732	16.1649	7.98e-48	1.13e-45	97.9665	Up-Regulated
TFF2	3.32878	3.66616	3.11074	0.00206016	0.00352354	-2.07709	Up-Regulated
CBLC	3.32132	9.11466	15.5282	7.2e-45	7.56e-43	91.2122	Up-Regulated
BRDT	3.31619	4.37998	5.50179	6.33e-08	1.87e-07	7.35739	Up-Regulated
C6orf222	3.31243	4.29803	6.8421	2.45e-11	1.05e-10	15.083	Up-Regulated
CDC45	3.30794	8.12921	16.3572	1e-48	1.58e-46	100.024	Up-Regulated
FERMT1	3.30316	9.69956	16.5263	1.61e-49	2.75e-47	101.84	Up-Regulated
TTK	3.30109	8.0462	15.6543	1.88e-45	2.11e-43	92.5433	Up-Regulated
CDCA3	3.29963	8.28022	17.1422	1.97e-52	4.78e-50	108.499	Up-Regulated
COL1A1	3.29917	16.1218	13.5085	8.39e-36	4.19e-34	70.5009	Up-Regulated
COMP	3.2949	9.39145	9.88427	3.29e-21	4.25e-20	37.2322	Up-Regulated
ALG1L	3.29461	7.16735	11.6664	4.72e-28	1.2e-26	52.8177	Up-Regulated
XRCC2	3.28958	7.554	17.6405	8.26e-55	3.03e-52	113.934	Up-Regulated
ARSH	3.28558	3.54157	7.91734	1.95e-14	1.2e-13	22.1809	Up-Regulated
GPT2	3.28327	10.8179	16.2598	2.87e-48	4.25e-46	98.9815	Up-Regulated
GABRA3	3.28113	4.10394	5.07058	6.38e-07	1.68e-06	5.26071	Up-Regulated
PAH	3.27925	4.24107	6.49523	2.24e-10	8.69e-10	12.8493	Up-Regulated
MKI67	3.27503	10.9951	15.9737	6.22e-47	7.93e-45	95.9286	Up-Regulated
TNFSF11	3.26841	5.15601	10.5927	8.12e-24	1.38e-22	43.1935	Up-Regulated
LOC101928820	3.26766	3.73215	9.74945	1.42e-20	1.73e-19	35.9342	Up-Regulated
GALNT14	3.26576	8.60585	11.136	5.95e-26	1.24e-24	48.0292	Up-Regulated
PKMYT1	3.26269	8.35966	16.0777	2.04e-47	2.74e-45	97.0367	Up-Regulated
IL1RAPL2	3.2589	3.39233	4.23139	2.88e-05	6.23e-05	2.08314	Up-Regulated
ESPL1	3.25512	8.6042	15.5971	3.46e-45	3.73e-43	91.9388	Up-Regulated
PRSS2	3.25351	5.47268	5.83625	9.92e-09	3.21e-08	9.13768	Up-Regulated
BCL2L15	3.25305	8.20683	12.4302	3.35e-31	1.13e-29	59.9973	Up-Regulated
ORC6	3.25149	7.79726	18.3501	3.19e-58	2.15e-55	121.736	Up-Regulated
KCNN4	3.24429	10.2668	12.4257	3.5e-31	1.17e-29	59.9547	Up-Regulated
LOC100190940	3.24212	3.52823	3.89252	0.000124348	0.000249154	0.388527	Up-Regulated
CDCA7	3.2314	9.36658	15.1514	3.86e-43	3.49e-41	87.2611	Up-Regulated
CSAG1	3.23053	3.56859	3.81589	0.000162676	0.000321163	0.126574	Up-Regulated
CPNE7	3.22327	7.39935	13.0703	6.55e-34	2.79e-32	66.1799	Up-Regulated
NPW	3.22269	4.78284	8.40229	4.55e-16	3.32e-15	25.6073	Up-Regulated
CDCA8	3.21821	9.11764	17.2937	3.75e-53	1.05e-50	110.146	Up-Regulated
CCNE1	3.21709	7.76781	15.155	3.71e-43	3.39e-41	87.2991	Up-Regulated
CKAP2L	3.21637	8.15061	16.0454	2.88e-47	3.82e-45	96.6924	Up-Regulated
CASKIN1	3.21502	4.50059	10.6611	4.64e-24	8.02e-23	43.763	Up-Regulated
SPAG5	3.21414	9.80418	17.6757	5.61e-55	2.11e-52	114.318	Up-Regulated
HOXC12	3.21369	3.81941	2.16948	0.0311373	0.0448273	-4.08561	Up-Regulated
SYT7	3.21163	10.5118	12.6575	3.73e-32	1.37e-30	62.1748	Up-Regulated
HMGA2	3.21147	5.79276	6.09185	2.23e-09	7.79e-09	10.5291	Up-Regulated
TERT	3.21132	4.02514	6.21343	1.14e-09	4.12e-09	11.5205	Up-Regulated
DMRTA2	3.20871	4.50811	6.1362	1.88e-09	6.61e-09	10.8199	Up-Regulated
EPYC	3.20669	3.6488	7.47402	4.22e-13	2.21e-12	18.9987	Up-Regulated
CCNB2	3.20321	9.11332	16.9116	2.45e-51	4.89e-49	105.997	Up-Regulated
PERM1	3.20141	6.51396	15.446	1.72e-44	1.74e-42	90.3479	Up-Regulated
LOC101928978	3.19894	3.5181	3.20637	0.00149824	0.00260603	-1.44238	Up-Regulated
LOC101929128	3.19488	4.02016	9.8016	7.91e-21	9.85e-20	36.4233	Up-Regulated
UNC5CL	3.19226	8.71428	14.4868	3.95e-40	2.71e-38	80.3829	Up-Regulated
PLXNB3	3.1922	8.83591	10.5891	7.77e-24	1.32e-22	43.2102	Up-Regulated
SPRR1B	3.19043	4.92236	4.73962	2.97e-06	7.25e-06	3.81915	Up-Regulated
PLPP2	3.19035	11.4502	17.504	3.72e-54	1.19e-51	112.441	Up-Regulated
MND1	3.18532	6.5671	18.7198	5.2e-60	5.51e-57	125.826	Up-Regulated
MUC3A	3.18506	9.20472	8.36992	5.49e-16	3.97e-15	25.3747	Up-Regulated
NDC80	3.18466	8.29511	16.0436	2.94e-47	3.85e-45	96.6729	Up-Regulated
INSL4	3.17861	3.67288	3.15764	0.00175811	0.00303345	-1.9611	Up-Regulated
MUC16	3.17724	9.04449	6.49203	2e-10	7.8e-10	12.8161	Up-Regulated
HMMR	3.17516	8.66768	16.3852	7.42e-49	1.21e-46	100.324	Up-Regulated
GJB6	3.17381	4.91538	6.52225	1.74e-10	6.85e-10	13.1038	Up-Regulated
DUSP9	3.16821	4.72896	7.7318	6.15e-14	3.58e-13	20.8266	Up-Regulated
TSACC	3.16678	4.49479	15.9749	7.09e-47	8.99e-45	95.8006	Up-Regulated
MAST1	3.16183	5.72803	14.0562	3.29e-38	1.95e-36	75.9961	Up-Regulated
SLC7A10	3.15649	4.61259	7.45079	4.26e-13	2.23e-12	18.8758	Up-Regulated
SKA1	3.15106	7.23371	15.0648	9.59e-43	8.37e-41	86.3576	Up-Regulated
EPS8L3	3.1498	3.90405	5.47167	7.79e-08	2.28e-07	7.14545	Up-Regulated
EFNA3	3.14486	7.43234	17.4421	7.34e-54	2.24e-51	111.764	Up-Regulated
CDCA2	3.14174	7.36008	16.1724	7.36e-48	1.04e-45	98.0473	Up-Regulated
MDK	3.13985	13.0745	14.949	3.23e-42	2.71e-40	85.1533	Up-Regulated
KCNU1	3.13875	3.34287	3.01711	0.00286553	0.00480679	-2.11562	Up-Regulated
CHRNB4	3.13771	3.95611	11.0589	1.53e-25	3.03e-24	47.1587	Up-Regulated
NCAPH	3.13747	8.5648	15.9855	5.47e-47	7.03e-45	96.055	Up-Regulated
PGLYRP4	3.13578	4.881	8.24164	1.58e-15	1.08e-14	24.4222	Up-Regulated
EFNA2	3.13542	3.10889	5.09094	5.53e-07	1.46e-06	5.67065	Up-Regulated
GINS1	3.13309	8.77871	16.9744	1.23e-51	2.59e-49	106.678	Up-Regulated
ZIC5	3.13203	3.18138	5.05664	7.31e-07	1.91e-06	5.29476	Up-Regulated
INHA	3.13089	5.13654	7.24262	1.68e-12	8.24e-12	17.5227	Up-Regulated
SPERT	3.12943	3.48673	6.47423	2.87e-10	1.1e-09	12.7488	Up-Regulated
POU4F1	3.12896	3.71788	5.76135	1.65e-08	5.2e-08	8.84359	Up-Regulated
FGF11	3.1277	4.69038	11.8819	6.5e-29	1.77e-27	54.7894	Up-Regulated
MUC5B	3.12606	11.5719	5.80541	1.12e-08	3.62e-08	8.89345	Up-Regulated
PROC	3.11948	5.90348	10.887	5.57e-25	1.05e-23	45.8162	Up-Regulated
GPC2	3.11786	5.66043	12.3555	6.87e-31	2.24e-29	59.2866	Up-Regulated
VGF	3.11672	4.31694	8.8226	1.88e-17	1.61e-16	28.7419	Up-Regulated
RHBDL1	3.1139	7.04029	13.1234	4.03e-34	1.75e-32	66.6624	Up-Regulated
ADAMTS16	3.11384	7.08724	11.6269	6.63e-28	1.66e-26	52.4797	Up-Regulated
RECQL4	3.11255	9.45315	16.4606	3.28e-49	5.51e-47	101.134	Up-Regulated
STX1A	3.10659	8.93742	16.1497	9.39e-48	1.31e-45	97.8048	Up-Regulated
CR2	3.10333	7.52536	9.53511	5.98e-20	6.75e-19	34.3682	Up-Regulated
NXPH4	3.10203	5.85678	9.45617	1.15e-19	1.26e-18	33.7258	Up-Regulated
CDCA5	3.10011	9.2777	15.4742	1.28e-44	1.31e-42	90.6446	Up-Regulated
CCNO	3.09971	7.85193	11.3644	7.63e-27	1.73e-25	50.0665	Up-Regulated
CARD14	3.09741	7.68415	12.3902	4.92e-31	1.63e-29	59.6169	Up-Regulated
SIX1	3.08948	9.30374	11.1447	5.5e-26	1.15e-24	48.1067	Up-Regulated
COL22A1	3.08911	6.46897	11.1961	3.45e-26	7.37e-25	48.5671	Up-Regulated
HIST1H2AI	3.08306	3.77579	9.31982	4.02e-19	4.09e-18	32.5938	Up-Regulated
PAX7	3.07811	4.59238	3.23712	0.00132414	0.00232061	-1.78145	Up-Regulated
FAM155B	3.07742	5.86922	9.98511	1.43e-21	1.92e-20	38.0562	Up-Regulated
SPDEF	3.07619	9.74727	10.4063	3.83e-23	6.06e-22	41.6335	Up-Regulated
TFR2	3.07283	6.57261	15.8128	3.48e-46	4.17e-44	94.2199	Up-Regulated
GUCY1B2	3.07258	6.32936	10.2228	1.96e-22	2.88e-21	40.0376	Up-Regulated
SLCO5A1	3.07179	6.49394	12.8345	6.76e-33	2.67e-31	63.8663	Up-Regulated
SPAG4	3.06964	8.86972	17.6089	1.17e-54	4.07e-52	113.588	Up-Regulated
MAGEC2	3.06469	3.90136	2.67062	0.00809979	0.0127621	-3.17275	Up-Regulated
MSL3P1	3.06283	4.66847	14.7317	4.02e-41	2.99e-39	82.6569	Up-Regulated
FAR2P1	3.05781	3.46728	4.30591	2.2e-05	4.84e-05	1.99105	Up-Regulated
LOC100288175	3.05736	7.378	15.1863	2.67e-43	2.47e-41	87.6259	Up-Regulated
MMP3	3.05619	4.63529	8.24035	1.55e-15	1.06e-14	24.4181	Up-Regulated
THBS2	3.05026	12.3398	13.4704	1.23e-35	6.03e-34	70.1226	Up-Regulated
BPIFA2	3.04644	4.71931	6.79874	3.17e-11	1.35e-10	14.6894	Up-Regulated
HPDL	3.04223	5.22275	11.8041	1.29e-28	3.44e-27	54.1004	Up-Regulated
ITGA11	3.04213	9.96274	12.3133	1.03e-30	3.29e-29	58.8861	Up-Regulated
CNGA3	3.0359	5.18628	6.70945	5.43e-11	2.26e-10	14.146	Up-Regulated
CCNB1	3.03395	10.1892	16.6595	3.8e-50	7.1e-48	103.274	Up-Regulated
CDKN3	3.03308	7.89068	14.8982	5.49e-42	4.46e-40	84.6263	Up-Regulated
IL31RA	3.02879	5.47035	8.30399	9.11e-16	6.41e-15	24.8771	Up-Regulated
PCLAF	3.02757	8.95565	16.8134	7.13e-51	1.4e-48	104.936	Up-Regulated
IGF2BP3	3.02367	7.24601	8.0387	6.28e-15	4.05e-14	22.9773	Up-Regulated
IBSP	3.02209	4.38039	6.9058	1.62e-11	7.12e-11	15.4153	Up-Regulated
GNG4	3.0112	6.24478	7.86142	2.26e-14	1.38e-13	21.7192	Up-Regulated
MAGEA4	3.01086	4.18713	2.41955	0.0164863	0.0247792	-3.85641	Up-Regulated
RNF186	3.00949	3.71647	6.18558	1.46e-09	5.2e-09	11.1735	Up-Regulated
TICRR	3.00625	7.30031	15.0731	8.78e-43	7.77e-41	86.4445	Up-Regulated
KRT81	3.00314	5.59101	7.53213	2.27e-13	1.23e-12	19.4614	Up-Regulated
ADAMTS14	3.0031	7.72166	14.4729	4.56e-40	3.09e-38	80.2413	Up-Regulated
NR0B1	2.99588	4.02642	4.22199	3.25e-05	6.99e-05	1.46469	Up-Regulated
CLPSL2	2.99424	3.3841	4.55526	6.91e-06	1.61e-05	3.32508	Up-Regulated
ALPK2	2.99139	5.2323	10.9317	4.38e-25	8.36e-24	46.0951	Up-Regulated
C14orf105	2.98766	3.74071	5.1155	4.93e-07	1.31e-06	5.54339	Up-Regulated
CCNA2	2.98564	9.12326	15.6822	1.4e-45	1.6e-43	92.8375	Up-Regulated
MCIDAS	2.98049	5.68832	10.6546	4.96e-24	8.53e-23	43.6974	Up-Regulated
BAIAP2L2	2.97537	6.75354	10.6881	3.25e-24	5.72e-23	44.0712	Up-Regulated
PODXL2	2.97208	10.1972	10.4675	2.25e-23	3.65e-22	42.1597	Up-Regulated
FGF19	2.97193	3.32593	2.26381	0.0242484	0.0355475	-3.81183	Up-Regulated
COCH	2.97023	6.61163	9.93918	2.07e-21	2.74e-20	37.688	Up-Regulated
CDT1	2.96895	8.89573	15.0665	9.41e-43	8.25e-41	86.376	Up-Regulated
GINS2	2.9682	8.37312	16.1457	9.81e-48	1.35e-45	97.7619	Up-Regulated
MAP7D2	2.96631	7.30676	9.36562	2.36e-19	2.48e-18	33.0129	Up-Regulated
KRT83	2.96629	3.16683	5.7132	2.18e-08	6.81e-08	8.58803	Up-Regulated
SCG5	2.96211	7.75614	11.0951	8.61e-26	1.75e-24	47.6637	Up-Regulated
BCL2L10	2.96094	3.75071	8.42519	4.29e-16	3.14e-15	25.7504	Up-Regulated
LOC101927911	2.95809	3.88713	12.1458	6.49e-30	1.92e-28	57.0967	Up-Regulated
CRABP1	2.95723	3.96447	5.98704	4.44e-09	1.5e-08	9.9737	Up-Regulated
HOXA13	2.9561	3.10928	3.45273	0.000643311	0.00117311	-0.88826	Up-Regulated
P2RY6	2.9501	8.83289	13.1518	2.93e-34	1.29e-32	66.9784	Up-Regulated
APCDD1L	2.94904	4.96073	7.96253	1.21e-14	7.56e-14	22.4251	Up-Regulated
IL11	2.94497	5.08601	11.1258	6.67e-26	1.38e-24	47.925	Up-Regulated
HIST1H2BG	2.94094	4.81048	8.64018	7.53e-17	6e-16	27.3458	Up-Regulated
HOXA10	2.93818	4.9602	7.12774	3.58e-12	1.7e-11	16.7667	Up-Regulated
FOXE1	2.92715	4.74709	6.04377	3.2e-09	1.1e-08	10.2418	Up-Regulated
FAM111B	2.92698	8.40051	15.6475	2.03e-45	2.24e-43	92.4708	Up-Regulated
POU3F2	2.91742	3.51884	5.54238	5.13e-08	1.53e-07	7.6021	Up-Regulated
HORMAD1	2.91575	5.31677	6.23043	9.92e-10	3.59e-09	11.2582	Up-Regulated
ANKS4B	2.91424	3.62836	4.90224	1.35e-06	3.42e-06	4.49096	Up-Regulated
SLC2A5	2.90932	7.88594	12.7331	1.79e-32	6.77e-31	62.9032	Up-Regulated
EN2	2.90876	3.57873	7.17763	3.27e-12	1.56e-11	16.9744	Up-Regulated
RNF183	2.90822	5.15284	7.46695	3.67e-13	1.93e-12	19.0268	Up-Regulated
ORC1	2.90427	7.69261	15.3502	4.74e-44	4.68e-42	89.3418	Up-Regulated
ADAM12	2.90217	9.28271	11.4822	2.53e-27	5.98e-26	51.1558	Up-Regulated
SPTBN2	2.90096	10.8198	16.1639	8.06e-48	1.13e-45	97.956	Up-Regulated
EME1	2.90081	6.99456	15.6518	1.93e-45	2.15e-43	92.5169	Up-Regulated
TDRD5	2.90036	5.51293	7.23922	1.8e-12	8.8e-12	17.459	Up-Regulated
CYP27C1	2.89453	5.95741	9.26581	5.34e-19	5.34e-18	32.2138	Up-Regulated
FUT6	2.88565	6.14282	7.76321	4.55e-14	2.69e-13	21.0323	Up-Regulated
CCDC169	2.88398	5.17797	11.5696	1.16e-27	2.85e-26	51.93	Up-Regulated
GOLM1	2.88231	13.2592	18.4058	1.72e-58	1.33e-55	122.351	Up-Regulated
BPIFA1	2.8818	8.71978	4.46395	9.92e-06	2.27e-05	2.37302	Up-Regulated
SPC24	2.8727	7.97896	16.1823	6.61e-48	9.46e-46	98.1528	Up-Regulated
CXCL14	2.86208	10.0722	7.27549	1.3e-12	6.46e-12	17.744	Up-Regulated
PRSS50	2.85913	5.01066	9.61635	3.31e-20	3.86e-19	34.9616	Up-Regulated
SYNGR3	2.8589	6.43619	12.3282	8.93e-31	2.87e-29	59.0274	Up-Regulated
LGR4	2.85814	11.0982	16.9324	1.95e-51	3.97e-49	106.222	Up-Regulated
GPRIN1	2.85773	8.26421	15.0169	1.58e-42	1.35e-40	85.859	Up-Regulated
SLCO6A1	2.85162	3.06895	4.15906	4.72e-05	9.97e-05	1.58718	Up-Regulated
AGMAT	2.84409	6.69496	16.1067	1.49e-47	2.02e-45	97.3455	Up-Regulated
DCST1	2.84148	4.728	13.6736	1.63e-36	8.65e-35	72.1254	Up-Regulated
TMEM59L	2.83466	7.31796	6.89894	1.55e-11	6.81e-11	15.3181	Up-Regulated
ALX3	2.83292	3.0516	3.47289	0.000621297	0.00113461	-0.730775	Up-Regulated
CELF5	2.83173	4.54063	8.90347	9.6e-18	8.42e-17	29.3668	Up-Regulated
KIFC1	2.8315	9.4747	14.4538	5.55e-40	3.76e-38	80.0455	Up-Regulated
OR51E1	2.82834	4.03327	9.05759	3.63e-18	3.31e-17	30.4468	Up-Regulated
ESCO2	2.82817	7.24501	15.3337	5.64e-44	5.52e-42	89.1686	Up-Regulated
KIF11	2.82809	9.63345	16.5438	1.33e-49	2.3e-47	102.028	Up-Regulated
C12orf56	2.82806	4.20419	5.41649	9.81e-08	2.84e-07	6.98352	Up-Regulated
HIST1H2AM	2.82673	3.08364	8.69576	6.03e-17	4.86e-16	27.7381	Up-Regulated
F12	2.82454	7.08001	12.768	1.27e-32	4.9e-31	63.2404	Up-Regulated
LOC101927136	2.82152	4.66492	3.2431	0.00129743	0.00227638	-1.80469	Up-Regulated
CLDN10	2.81995	7.43697	6.66669	6.81e-11	2.81e-10	13.8691	Up-Regulated
DRP2	2.81798	4.48268	10.8715	6.81e-25	1.28e-23	45.6291	Up-Regulated
TRIM31	2.81219	6.79635	8.6723	5.57e-17	4.51e-16	27.6274	Up-Regulated
ZWINT	2.81048	9.91369	16.294	1.98e-48	2.99e-46	99.3475	Up-Regulated
UMODL1	2.80883	5.7554	7.56266	1.86e-13	1.01e-12	19.6517	Up-Regulated
TK1	2.80835	10.7797	14.6438	7.77e-41	5.59e-39	81.9973	Up-Regulated
CCDC185	2.80806	3.18414	6.83801	2.83e-11	1.21e-10	15.0335	Up-Regulated
C17orf53	2.80364	7.60085	15.3963	2.91e-44	2.91e-42	89.8248	Up-Regulated
CLSPN	2.80186	7.66187	13.7104	1.1e-36	5.93e-35	72.5149	Up-Regulated
BRIP1	2.8012	7.84474	15.9118	1.21e-46	1.51e-44	95.2704	Up-Regulated
STEAP1	2.80076	9.10656	11.6767	4.18e-28	1.07e-26	52.9376	Up-Regulated
SOX14	2.80039	2.98959	4.0181	7.95e-05	0.00016304	0.758143	Up-Regulated
SPRED3	2.79835	6.59567	13.6838	1.44e-36	7.68e-35	72.2487	Up-Regulated
SRPK3	2.79738	6.88578	9.69938	1.56e-20	1.87e-19	35.6971	Up-Regulated
LOC101929504	2.79459	3.61158	8.7121	4.86e-17	3.95e-16	27.8767	Up-Regulated
PHLDA2	2.79138	9.74277	13.1725	2.39e-34	1.06e-32	67.1817	Up-Regulated
CST2	2.78747	5.33339	8.6153	9.18e-17	7.25e-16	27.1568	Up-Regulated
PLEK2	2.78703	9.08935	15.4698	1.34e-44	1.37e-42	90.5978	Up-Regulated
EZH2	2.78636	9.38945	17.2433	6.51e-53	1.73e-50	109.598	Up-Regulated
RHBDL2	2.78438	8.29697	14.7296	3.18e-41	2.39e-39	82.8817	Up-Regulated
PRSS3	2.7829	4.18439	6.67156	6.76e-11	2.8e-10	13.937	Up-Regulated
NUSAP1	2.78254	9.83406	16.2744	2.45e-48	3.66e-46	99.1378	Up-Regulated
IL36G	2.7793	3.30626	6.65944	8.35e-11	3.41e-10	13.9045	Up-Regulated
KIF15	2.7791	7.88638	15.13	4.83e-43	4.33e-41	87.0372	Up-Regulated
RTBDN	2.77797	3.35118	6.10316	2.28e-09	7.93e-09	10.7014	Up-Regulated
SLC7A11	2.77743	9.51669	9.50284	7.74e-20	8.64e-19	34.1137	Up-Regulated
FCRL5	2.77738	8.20609	10.0961	5.49e-22	7.77e-21	39.0003	Up-Regulated
TNS4	2.77322	8.46212	7.2469	1.57e-12	7.75e-12	17.5562	Up-Regulated
KREMEN2	2.77233	4.93525	11.1634	4.91e-26	1.03e-24	48.2248	Up-Regulated
CEACAM7	2.77232	5.06504	7.66417	9.37e-14	5.31e-13	20.3447	Up-Regulated
LHFPL5	2.77202	3.16565	5.64222	2.99e-08	9.18e-08	8.45421	Up-Regulated
PTGES	2.77004	10.0227	12.2268	2.35e-30	7.26e-29	58.0676	Up-Regulated
YWHAEP7	2.76591	3.47486	7.43308	5.39e-13	2.8e-12	18.8032	Up-Regulated
HIST1H2AE	2.76356	4.45934	8.21576	1.86e-15	1.27e-14	24.1967	Up-Regulated
LOC105375800	2.76264	4.98225	13.1043	5.06e-34	2.18e-32	66.4462	Up-Regulated
LOC102724890	2.76071	2.96017	4.13811	5.08e-05	0.000106759	1.51605	Up-Regulated
ACY3	2.75899	6.38606	11.1273	6.44e-26	1.33e-24	47.9506	Up-Regulated
PDIA2	2.75891	4.24124	7.19417	2.29e-12	1.11e-11	17.2175	Up-Regulated
TRIP13	2.75534	9.1874	13.1403	3.28e-34	1.43e-32	66.8656	Up-Regulated
PROM2	2.75484	11.3516	13.0344	9.33e-34	3.91e-32	65.8294	Up-Regulated
LOC105369758	2.75334	4.81878	14.358	1.57e-39	1.03e-37	79.0168	Up-Regulated
GRIN1	2.75157	5.67617	10.1765	2.84e-22	4.12e-21	39.6594	Up-Regulated
KNL1	2.74911	8.27718	15.3921	3.05e-44	3.03e-42	89.7807	Up-Regulated
TINAG	2.74902	3.51363	2.38714	0.0176072	0.0263677	-3.67234	Up-Regulated
ERFE	2.74543	6.38583	9.80765	6.29e-21	7.92e-20	36.5923	Up-Regulated
ZPLD1	2.74385	3.61741	6.67135	7.25e-11	2.98e-10	14.0367	Up-Regulated
VPREB3	2.74272	5.27993	10.5208	1.44e-23	2.38e-22	42.6112	Up-Regulated
CENPI	2.74188	7.24889	14.2999	2.71e-39	1.75e-37	78.4723	Up-Regulated
SERPINB5	2.7401	6.22593	5.44521	8.17e-08	2.38e-07	7.01358	Up-Regulated
CDH3	2.73718	11.3313	9.8222	5.53e-21	7.01e-20	36.719	Up-Regulated
MMP10	2.73537	5.70373	6.99466	8.44e-12	3.83e-11	15.9323	Up-Regulated
STIL	2.73269	8.69703	17.1051	2.96e-52	6.77e-50	108.096	Up-Regulated
CNFN	2.73169	5.9558	11.9785	2.48e-29	6.97e-28	55.7356	Up-Regulated
SLC7A5	2.72784	11.7589	12.9025	3.41e-33	1.37e-31	64.5443	Up-Regulated
MYO3B	2.72712	5.281	8.27461	1.14e-15	7.9e-15	24.6594	Up-Regulated
HIST1H2BD	2.71853	9.27996	14.9274	4.04e-42	3.35e-40	84.9298	Up-Regulated
SOX11	2.71718	4.59499	6.39232	3.8e-10	1.44e-09	12.2615	Up-Regulated
BHLHA15	2.71586	6.02293	10.1826	2.65e-22	3.86e-21	39.7214	Up-Regulated
HIST1H2AD	2.71547	3.18835	8.50294	2.5e-16	1.87e-15	26.2042	Up-Regulated
BUB1	2.71444	9.42519	14.1015	2.07e-38	1.24e-36	76.4552	Up-Regulated
E2F7	2.71234	6.7355	11.9146	4.52e-29	1.25e-27	55.1399	Up-Regulated
NQO1	2.71212	12.5722	10.5029	1.65e-23	2.72e-22	42.4646	Up-Regulated
LOC105372240	2.71151	6.68635	10.0764	6.5e-22	9.1e-21	38.8345	Up-Regulated
KRT80	2.70686	10.7856	12.66	3.64e-32	1.34e-30	62.1984	Up-Regulated
CPXM1	2.70493	8.61686	12.3754	5.68e-31	1.86e-29	59.4759	Up-Regulated
SLCO1B1	2.70261	2.84201	2.69092	0.007665	0.0121196	-2.81769	Up-Regulated
BEAN1	2.70167	7.81691	10.5899	7.71e-24	1.31e-22	43.2169	Up-Regulated
SCN8A	2.70164	6.78764	10.7153	2.56e-24	4.54e-23	44.3084	Up-Regulated
DIO2	2.70158	8.17594	10.0944	5.57e-22	7.86e-21	38.986	Up-Regulated
NKAIN1	2.69859	3.52222	7.27314	1.45e-12	7.17e-12	17.7844	Up-Regulated
EPHX4	2.69757	6.48644	10.7142	2.58e-24	4.57e-23	44.2986	Up-Regulated
T	2.69614	3.49587	3.77656	0.00018746	0.000366789	0.0987133	Up-Regulated
GAL	2.69603	4.30345	5.34767	1.39e-07	3.95e-07	6.67141	Up-Regulated
RPSAP52	2.69528	2.857	5.93803	6e-09	1.99e-08	9.79018	Up-Regulated
CRYGN	2.69499	4.13897	8.74016	3.47e-17	2.88e-16	28.1084	Up-Regulated
SLC29A4	2.69337	9.1269	10.3128	8.59e-23	1.31e-21	40.8341	Up-Regulated
PRAC2	2.6883	2.78097	2.84166	0.00491336	0.00798035	-2.49189	Up-Regulated
C2orf82	2.68783	5.61721	14.0627	3.16e-38	1.87e-36	76.0383	Up-Regulated
LOC150051	2.68616	3.15262	8.01114	1.06e-14	6.66e-14	22.6496	Up-Regulated
E2F2	2.68554	7.75001	14.9978	1.94e-42	1.65e-40	85.6602	Up-Regulated
PRB3	2.6851	3.60446	9.35404	3.12e-19	3.21e-18	32.8002	Up-Regulated
ARL14	2.68356	3.93253	6.3446	5.42e-10	2.02e-09	11.901	Up-Regulated
CDH17	2.67421	5.73149	6.92359	1.32e-11	5.87e-11	15.4769	Up-Regulated
HIST1H3D	2.6736	3.99118	9.02582	4.02e-18	3.66e-17	30.2582	Up-Regulated
DPEP1	2.6727	5.87603	10.4533	2.59e-23	4.17e-22	42.025	Up-Regulated
AURKA	2.67229	9.39799	14.1544	1.21e-38	7.31e-37	76.9915	Up-Regulated
GREB1L	2.67129	6.26173	8.92059	8.15e-18	7.21e-17	29.5213	Up-Regulated
PRC1	2.6709	9.98847	15.2135	2.01e-43	1.87e-41	87.9093	Up-Regulated
ARHGEF39	2.66544	7.86486	17.1225	2.45e-52	5.67e-50	108.284	Up-Regulated
SIX4	2.65908	9.21326	15.273	1.07e-43	1.02e-41	88.5318	Up-Regulated
CKMT1A	2.65799	5.59251	8.52001	1.86e-16	1.42e-15	26.4408	Up-Regulated
DMRTC2	2.65763	2.74138	3.49493	0.000566587	0.00103971	-0.827205	Up-Regulated
UGT2B11	2.65356	2.7392	2.87964	0.00430748	0.00704108	-2.53466	Up-Regulated
PLA2G2C	2.65284	3.41889	9.71414	1.89e-20	2.25e-19	35.5889	Up-Regulated
ANKRD22	2.65261	8.80991	11.7527	2.06e-28	5.41e-27	53.638	Up-Regulated
KLK8	2.65145	3.95333	4.51866	8.5e-06	1.96e-05	2.69861	Up-Regulated
ABCC3	2.64797	12.8021	12.0219	1.64e-29	4.7e-28	56.1416	Up-Regulated
PACSIN1	2.6468	5.85527	10.6762	3.65e-24	6.37e-23	43.9626	Up-Regulated
DDIT4L	2.64439	7.6364	9.28445	4.55e-19	4.59e-18	32.367	Up-Regulated
ASF1B	2.64344	9.2212	15.2929	8.69e-44	8.34e-42	88.7404	Up-Regulated
TCAM1P	2.64236	3.56776	6.05332	2.99e-09	1.03e-08	10.279	Up-Regulated
TNFRSF18	2.64031	7.70166	11.6367	6.06e-28	1.53e-26	52.5693	Up-Regulated
SYT16	2.6381	4.66189	7.70979	6.94e-14	4.01e-13	20.6472	Up-Regulated
SLC15A1	2.63587	5.16791	6.71604	5.13e-11	2.14e-10	14.1563	Up-Regulated
CENPE	2.63587	8.45316	13.9797	7.18e-38	4.17e-36	75.2226	Up-Regulated
C2CD4D	2.63024	5.75544	12.7238	1.96e-32	7.36e-31	62.8137	Up-Regulated
SULF1	2.62997	12.0796	11.4731	2.75e-27	6.48e-26	51.073	Up-Regulated
LYPD3	2.62529	8.17143	9.05729	2.78e-18	2.58e-17	30.5808	Up-Regulated
MESP2	2.6236	4.62692	9.22123	7.91e-19	7.78e-18	31.8462	Up-Regulated
VSIG1	2.62138	7.93182	6.14031	1.65e-09	5.84e-09	10.7601	Up-Regulated
LOC100129940	2.61657	3.75478	9.22948	8.06e-19	7.92e-18	31.8496	Up-Regulated
MAGEA1	2.61453	3.94211	2.18554	0.0299289	0.0431905	-4.26515	Up-Regulated
FDCSP	2.61355	5.78879	6.17034	1.45e-09	5.15e-09	10.9978	Up-Regulated
HECW1	2.61261	5.63931	11.0966	8.59e-26	1.75e-24	47.666	Up-Regulated
NPSR1	2.61084	2.74285	4.12479	4.55e-05	9.63e-05	1.58771	Up-Regulated
CCDC150	2.60976	6.13695	13.7038	1.18e-36	6.31e-35	72.4495	Up-Regulated
CST4	2.60651	3.47449	2.62634	0.00898638	0.0140677	-3.03498	Up-Regulated
MMP9	2.6065	10.8463	10.0141	1.1e-21	1.5e-20	38.3127	Up-Regulated
RMI2	2.60352	8.99201	16.9552	1.52e-51	3.16e-49	106.47	Up-Regulated
FADS6	2.6029	3.15133	5.13696	4.35e-07	1.17e-06	5.58128	Up-Regulated
TRIM54	2.60265	4.71484	7.55615	1.95e-13	1.07e-12	19.609	Up-Regulated
ADAMDEC1	2.59994	7.74928	8.91383	8.63e-18	7.61e-17	29.4645	Up-Regulated
CLDN6	2.59913	5.1537	5.09849	4.86e-07	1.3e-06	5.26024	Up-Regulated
STYK1	2.59898	8.14168	12.6384	4.49e-32	1.64e-30	61.991	Up-Regulated
NKAIN4	2.5971	4.34011	8.42139	3.91e-16	2.87e-15	25.736	Up-Regulated
NECTIN4	2.5969	11.115	13.606	3.15e-36	1.62e-34	71.4722	Up-Regulated
HOXC9	2.5968	4.59798	6.83995	2.44e-11	1.05e-10	14.9467	Up-Regulated
PLA2G2F	2.59623	2.66172	4.34802	1.76e-05	3.92e-05	2.38811	Up-Regulated
SERPINB4	2.59477	3.98542	4.33989	1.88e-05	4.16e-05	2.07531	Up-Regulated
KCNK12	2.58912	3.84713	9.04843	3.2e-18	2.94e-17	30.487	Up-Regulated
CKMT1B	2.58867	5.83073	7.86383	2.27e-14	1.39e-13	21.7215	Up-Regulated
EGLN3	2.58756	10.3803	9.91769	2.48e-21	3.25e-20	37.5093	Up-Regulated
SPC25	2.58634	7.16488	14.4882	3.89e-40	2.68e-38	80.3981	Up-Regulated
OFCC1	2.58606	2.76291	3.57988	0.000426925	0.000796602	-0.462331	Up-Regulated
KIF23	2.58552	9.06752	13.555	5.26e-36	2.67e-34	70.9642	Up-Regulated
FOXB1	2.58325	3.53842	5.93285	5.85e-09	1.95e-08	9.66162	Up-Regulated
GLRA3	2.5827	4.24	7.8587	2.46e-14	1.5e-13	21.6521	Up-Regulated
FAM83H-AS1	2.58136	10.3568	15.0514	1.1e-42	9.5e-41	86.2184	Up-Regulated
IL1RL2	2.58002	6.69773	12.8725	4.58e-33	1.82e-31	64.2527	Up-Regulated
MAD2L1	2.57935	9.13518	13.957	9.04e-38	5.23e-36	74.9934	Up-Regulated
CBARP	2.57552	5.77086	11.4716	2.82e-27	6.64e-26	51.0471	Up-Regulated
ESPN	2.5752	8.3823	8.83283	1.61e-17	1.39e-16	28.8474	Up-Regulated
MMP17	2.57053	7.60239	10.126	4.26e-22	6.09e-21	39.2519	Up-Regulated
SIX2	2.57035	6.2117	6.98604	8.91e-12	4.03e-11	15.8587	Up-Regulated
ERVV-2	2.56874	2.51605	2.26694	0.0244904	0.0358788	-3.7256	Up-Regulated
LHX2	2.56784	3.21877	6.00143	4.02e-09	1.36e-08	10.2007	Up-Regulated
COX6B2	2.56772	3.84255	8.46758	2.79e-16	2.08e-15	26.1017	Up-Regulated
GUCA1A	2.56414	2.85461	5.90694	7.28e-09	2.39e-08	9.709	Up-Regulated
P4HA3	2.56003	7.73919	13.4361	1.73e-35	8.37e-34	69.782	Up-Regulated
COL6A4P1	2.5596	3.0345	7.75484	6.33e-14	3.68e-13	20.9223	Up-Regulated
FAM178B	2.54802	6.095	9.12897	1.58e-18	1.51e-17	31.1358	Up-Regulated
POU6F2	2.54715	4.89429	5.55793	4.55e-08	1.37e-07	7.57495	Up-Regulated
DERL3	2.54671	10.1332	12.4293	3.38e-31	1.14e-29	59.9892	Up-Regulated
SLC17A9	2.54509	9.43578	11.3419	9.15e-27	2.06e-25	49.882	Up-Regulated
HPCA	2.54305	3.95995	11.9327	4.09e-29	1.14e-27	55.2599	Up-Regulated
HOXD11	2.54166	2.63283	2.27493	0.0239592	0.0351543	-3.86289	Up-Regulated
NME1	2.53847	11.032	17.4051	1.1e-53	3.32e-51	111.361	Up-Regulated
SALL1	2.53716	3.30517	4.09855	5.09e-05	0.000106843	1.13955	Up-Regulated
PODNL1	2.53372	8.39969	9.93862	2.08e-21	2.75e-20	37.6833	Up-Regulated
RCOR2	2.53265	6.72963	9.7256	1.24e-20	1.51e-19	35.9247	Up-Regulated
CDC25A	2.53241	7.33221	13.7508	7.32e-37	4.01e-35	72.9195	Up-Regulated
EFNA4	2.53199	9.46538	16.9903	1.04e-51	2.22e-49	106.849	Up-Regulated
ALDH3B2	2.53197	7.92267	8.77272	2.57e-17	2.17e-16	28.3886	Up-Regulated
VSX1	2.53154	3.07014	6.43815	3.18e-10	1.21e-09	12.6034	Up-Regulated
CDKN2A	2.53042	8.37652	7.62078	1.22e-13	6.84e-13	20.0603	Up-Regulated
FAM72C	2.53034	3.3695	10.1671	3.58e-22	5.17e-21	39.4619	Up-Regulated
CSAG3	2.53011	2.95635	3.31391	0.00107638	0.00190812	-1.51907	Up-Regulated
HELLS	2.52868	8.95228	15.7033	1.12e-45	1.3e-43	93.0604	Up-Regulated
LOC102723766	2.52855	5.82849	10.4015	4.02e-23	6.34e-22	41.5894	Up-Regulated
C12orf42	2.52771	3.75317	9.46499	1.25e-19	1.36e-18	33.7184	Up-Regulated
DLX6	2.52538	3.55982	4.11398	4.77e-05	0.000100731	1.26951	Up-Regulated
UCHL1	2.52365	9.45572	7.12431	3.55e-12	1.69e-11	16.7573	Up-Regulated
OGDHL	2.52271	5.04079	6.82237	2.6e-11	1.12e-10	14.8208	Up-Regulated
SULT4A1	2.52214	3.78392	5.88439	7.98e-09	2.61e-08	9.32059	Up-Regulated
BMP8A	2.51906	5.28429	11.7583	1.98e-28	5.21e-27	53.6807	Up-Regulated
SPINK4	2.5184	2.89257	5.24786	2.49e-07	6.88e-07	6.08489	Up-Regulated
FAM83D	2.51738	8.71711	12.2711	1.54e-30	4.84e-29	58.4869	Up-Regulated
CENPU	2.51701	8.94564	14.7842	1.8e-41	1.38e-39	83.4455	Up-Regulated
KIRREL2	2.51631	3.68177	6.58098	1.23e-10	4.93e-10	13.3965	Up-Regulated
HIST1H1D	2.51588	3.02414	5.80495	1.25e-08	4.01e-08	9.07773	Up-Regulated
OVOL1	2.51521	7.21601	10.5214	1.4e-23	2.32e-22	42.6244	Up-Regulated
RBBP8NL	2.51435	7.39977	12.6005	6.59e-32	2.38e-30	61.6103	Up-Regulated
SHOX2	2.51292	5.06082	7.89082	1.91e-14	1.17e-13	21.9351	Up-Regulated
PGLYRP3	2.51058	3.32996	3.57905	0.000388063	0.000728811	-0.470419	Up-Regulated
LOC101929759	2.50927	2.96845	8.3778	6.22e-16	4.46e-15	25.4037	Up-Regulated
C1QTNF6	2.50611	9.97664	14.2148	6.5e-39	4e-37	77.6048	Up-Regulated
UCN2	2.5043	2.95198	6.59018	1.23e-10	4.92e-10	13.5031	Up-Regulated
NRK	2.50036	6.57279	7.09961	4.18e-12	1.97e-11	16.5977	Up-Regulated
FOXA3	2.49811	6.96338	7.69122	7.48e-14	4.3e-13	20.5433	Up-Regulated
LEMD1	2.49641	6.21436	8.30907	8.7e-16	6.13e-15	24.9215	Up-Regulated
MROH6	2.4964	10.271	11.3531	8.27e-27	1.87e-25	49.9825	Up-Regulated
SHCBP1	2.49417	8.44049	14.2665	3.82e-39	2.42e-37	78.1313	Up-Regulated
ASPHD1	2.4938	7.84559	9.45418	1.15e-19	1.26e-18	33.7221	Up-Regulated
HIST1H1E	2.49315	3.65729	8.23957	1.6e-15	1.09e-14	24.4111	Up-Regulated
GYG2	2.49311	8.55938	12.0152	1.75e-29	4.99e-28	56.0788	Up-Regulated
BPIFB4	2.49259	3.06764	3.72847	0.000223304	0.000431975	-0.0913909	Up-Regulated
LOC101927531	2.49081	2.94404	5.15305	4.46e-07	1.2e-06	5.66774	Up-Regulated
CCDC129	2.49076	4.36505	5.40956	1.01e-07	2.92e-07	6.81193	Up-Regulated
TMEM82	2.48952	2.87002	5.10661	5.15e-07	1.37e-06	5.59756	Up-Regulated
FHL2	2.48877	10.8522	11.9703	2.68e-29	7.5e-28	55.6593	Up-Regulated
IL17C	2.48588	3.11872	7.03857	6.88e-12	3.15e-11	16.2336	Up-Regulated
HSF2BP	2.48546	4.81669	13.0257	1.02e-33	4.25e-32	65.7441	Up-Regulated
DCST2	2.48411	5.99328	11.0762	1.02e-25	2.07e-24	47.4946	Up-Regulated
WISP1	2.48343	8.553	12.5455	1.1e-31	3.87e-30	61.0994	Up-Regulated
S100A2	2.48315	9.03218	8.45517	2.9e-16	2.15e-15	26.0037	Up-Regulated
LOC105375431	2.48244	2.69012	5.93761	6.44e-09	2.13e-08	9.77109	Up-Regulated
RTN4RL2	2.48115	8.196	9.0677	2.56e-18	2.38e-17	30.6619	Up-Regulated
MELTF	2.47787	9.10135	10.5058	1.61e-23	2.65e-22	42.4892	Up-Regulated
CD19	2.47657	6.64456	9.34953	2.71e-19	2.81e-18	32.8788	Up-Regulated
CDK1	2.47634	9.94667	13.3915	2.7e-35	1.29e-33	69.3403	Up-Regulated
SBK1	2.47521	9.72045	10.3352	7.08e-23	1.09e-21	41.0253	Up-Regulated
SOHLH2	2.46977	3.30469	5.9408	5.58e-09	1.86e-08	9.73733	Up-Regulated
GOLGA7B	2.46712	9.27338	9.93017	2.24e-21	2.95e-20	37.613	Up-Regulated
PAX9	2.46445	7.92809	8.75364	2.98e-17	2.49e-16	28.2435	Up-Regulated
LGI2	2.46439	8.23176	10.9124	4.44e-25	8.47e-24	46.0399	Up-Regulated
NKAIN3	2.46154	2.90303	3.22148	0.00140392	0.00245084	-1.53228	Up-Regulated
LIPM	2.4612	4.97883	10.0416	9e-22	1.23e-20	38.5186	Up-Regulated
PAFAH1B3	2.45974	10.2589	14.8252	1.18e-41	9.3e-40	83.8704	Up-Regulated
TESMIN	2.45875	6.83144	9.42178	1.5e-19	1.61e-18	33.4621	Up-Regulated
KDELR3	2.45829	10.748	15.1474	4.03e-43	3.62e-41	87.2188	Up-Regulated
SPTSSB	2.45571	5.14566	5.85601	8.6e-09	2.8e-08	9.1644	Up-Regulated
GPR19	2.4554	5.00892	12.3029	1.15e-30	3.68e-29	58.7766	Up-Regulated
ANXA10	2.45469	3.71833	4.85295	1.67e-06	4.18e-06	4.18396	Up-Regulated
MUC5AC	2.44961	7.50714	3.81214	0.000154959	0.000306709	-0.222872	Up-Regulated
FAM72B	2.44851	4.86855	11.2877	1.52e-26	3.37e-25	49.3804	Up-Regulated
GINS4	2.44681	7.71509	13.7107	1.1e-36	5.93e-35	72.5179	Up-Regulated
INSL3	2.44613	3.77841	12.7808	1.32e-32	5.06e-31	63.224	Up-Regulated
PTTG1	2.44603	9.50386	14.2509	4.49e-39	2.79e-37	77.9724	Up-Regulated
PIF1	2.44531	6.8774	12.1297	5.92e-30	1.76e-28	57.1527	Up-Regulated
POLE2	2.44401	7.6279	15.1714	3.13e-43	2.88e-41	87.4694	Up-Regulated
METTL7B	2.44381	8.57438	9.57217	4.39e-20	5.02e-19	34.6742	Up-Regulated
PPP1R14B	2.44072	11.7142	16.9921	1.02e-51	2.2e-49	106.87	Up-Regulated
ATP6V1C2	2.43981	7.70143	10.4325	3.05e-23	4.86e-22	41.8588	Up-Regulated
LYPD8	2.43879	2.92777	5.21535	2.96e-07	8.11e-07	5.96519	Up-Regulated
KIF1A	2.43318	6.13901	4.3831	1.42e-05	3.2e-05	2.02115	Up-Regulated
SMKR1	2.43032	6.0943	8.86484	1.26e-17	1.1e-16	29.0881	Up-Regulated
OIP5	2.43026	6.25486	13.155	2.84e-34	1.25e-32	67.0102	Up-Regulated
LARGE2	2.42901	9.96557	10.6571	4.27e-24	7.42e-23	43.8011	Up-Regulated
SYNGR4	2.42875	3.06172	5.92475	6.15e-09	2.04e-08	9.8173	Up-Regulated
LBX2	2.42773	5.58464	13.4849	1.06e-35	5.24e-34	70.2668	Up-Regulated
PABPC1L	2.42758	9.99799	11.1411	5.69e-26	1.19e-24	48.0741	Up-Regulated
SLC25A10	2.4265	9.24938	14.6959	4.52e-41	3.33e-39	82.5339	Up-Regulated
LRRC15	2.42579	8.9864	7.9741	1e-14	6.32e-14	22.5185	Up-Regulated
MAGEB2	2.4253	2.93048	3.13259	0.001981	0.00339708	-2.15975	Up-Regulated
DIRAS1	2.4221	6.92828	8.11827	3.52e-15	2.34e-14	23.5464	Up-Regulated
CAMK2N2	2.42145	3.64599	8.40309	4.62e-16	3.37e-15	25.5999	Up-Regulated
DDX53	2.42093	2.43952	2.64303	0.00893262	0.013989	-3.11992	Up-Regulated
ALOXE3	2.41965	3.72185	9.04039	3.49e-18	3.19e-17	30.3914	Up-Regulated
CDX2	2.4187	3.18418	3.60032	0.000364966	0.000687289	-0.568331	Up-Regulated
FBXO43	2.41861	4.5251	12.5862	7.44e-32	2.67e-30	61.4891	Up-Regulated
CBX2	2.41659	8.78989	10.2256	1.82e-22	2.69e-21	40.0931	Up-Regulated
TTYH1	2.41525	4.58448	10.8117	1.11e-24	2.05e-23	45.1338	Up-Regulated
DNA2	2.41465	8.171	15.2597	1.23e-43	1.17e-41	88.393	Up-Regulated
TLL2	2.41261	4.59503	10.3468	6.46e-23	9.96e-22	41.1212	Up-Regulated
CYP27B1	2.41246	7.74143	13.4091	2.27e-35	1.09e-33	69.5154	Up-Regulated
PTPRN	2.40871	4.74529	6.20321	1.17e-09	4.19e-09	11.1367	Up-Regulated
HOXC8	2.4069	4.19829	6.74822	4.48e-11	1.88e-10	14.3635	Up-Regulated
CRLF1	2.40199	9.67881	5.79154	1.22e-08	3.9e-08	8.81812	Up-Regulated
SLC44A5	2.40157	7.61205	6.00825	3.56e-09	1.22e-08	10.0256	Up-Regulated
SMIM24	2.39996	4.13729	6.61181	9.68e-11	3.92e-10	13.5339	Up-Regulated
CKM	2.39767	4.26979	7.89859	1.8e-14	1.11e-13	21.969	Up-Regulated
TEX11	2.39714	2.98402	7.89689	2.04e-14	1.25e-13	22.0066	Up-Regulated
HIST1H2BH	2.39708	3.36706	6.06988	2.66e-09	9.19e-09	10.4773	Up-Regulated
SLC18A3	2.39592	2.32404	2.18741	0.0298709	0.0431099	-4.04862	Up-Regulated
TOX3	2.39555	9.08037	7.16112	2.81e-12	1.35e-11	16.9879	Up-Regulated
CDHR2	2.39549	4.77713	7.40191	5.56e-13	2.88e-12	18.5817	Up-Regulated
NCCRP1	2.39511	6.0171	6.6017	1.02e-10	4.12e-10	13.4745	Up-Regulated
AKR7L	2.39411	4.67257	8.48179	2.4e-16	1.8e-15	26.2015	Up-Regulated
IVL	2.39313	5.45459	4.65607	4.21e-06	1.01e-05	3.21537	Up-Regulated
AK4	2.39103	9.29958	9.35614	2.55e-19	2.65e-18	32.9371	Up-Regulated
SRRM3	2.38972	6.9246	11.5521	1.33e-27	3.25e-26	51.7941	Up-Regulated
OCIAD2	2.38921	11.9008	16.3652	9.21e-49	1.47e-46	100.11	Up-Regulated
IGFBP3	2.38849	13.1509	10.7522	1.85e-24	3.32e-23	44.631	Up-Regulated
BCAN	2.38843	5.14053	8.57761	1.15e-16	9e-16	26.9155	Up-Regulated
ANKRD36BP2	2.38842	6.86273	8.32861	7.5e-16	5.33e-15	25.0681	Up-Regulated
FAP	2.38677	9.3072	11.8639	7.28e-29	1.97e-27	54.6678	Up-Regulated
UGT2B15	2.38432	3.45563	4.93038	1.16e-06	2.96e-06	4.554	Up-Regulated
WDR62	2.38343	8.54283	12.2708	1.54e-30	4.84e-29	58.4842	Up-Regulated
TMEM156	2.38266	7.23242	10.4533	2.54e-23	4.1e-22	42.0371	Up-Regulated
HMGA1	2.37961	12.9766	12.9644	1.86e-33	7.63e-32	65.1464	Up-Regulated
ECE2	2.37539	8.73442	14.4898	3.83e-40	2.65e-38	80.4137	Up-Regulated
MYO7A	2.37538	9.23328	15.0721	8.88e-43	7.82e-41	86.4339	Up-Regulated
LOC105375095	2.37384	3.00602	6.80162	3.17e-11	1.35e-10	14.7794	Up-Regulated
HIST1H4E	2.37368	2.92472	7.25495	1.78e-12	8.7e-12	17.5388	Up-Regulated
ELAVL2	2.37291	3.64461	6.74676	4.56e-11	1.92e-10	14.294	Up-Regulated
CPNE4	2.3728	6.25081	8.36741	5.64e-16	4.07e-15	25.3489	Up-Regulated
RAD51	2.37149	7.74027	13.6423	2.19e-36	1.15e-34	71.8338	Up-Regulated
TUBB2B	2.37098	6.8521	6.75301	3.93e-11	1.66e-10	14.4066	Up-Regulated
TSHR	2.37043	4.07049	9.33929	3.11e-19	3.2e-18	32.7743	Up-Regulated
PRR19	2.36984	6.0233	12.9464	2.22e-33	9.04e-32	64.9711	Up-Regulated
TGFBR3L	2.36512	3.81656	8.86524	1.32e-17	1.15e-16	29.0604	Up-Regulated
PNPLA5	2.36288	2.30729	2.29573	0.0225029	0.0331914	-3.816	Up-Regulated
MCM4	2.36257	11.5138	14.5776	1.54e-40	1.09e-38	81.3161	Up-Regulated
DLX5	2.36221	4.39241	8.3286	7.68e-16	5.45e-15	25.0458	Up-Regulated
IGLL5	2.36195	11.3693	8.47216	2.55e-16	1.9e-15	26.1297	Up-Regulated
HIST1H3G	2.36062	3.55783	7.04897	6.58e-12	3.02e-11	16.2376	Up-Regulated
HGD	2.36058	7.94131	6.39534	3.61e-10	1.37e-09	12.2409	Up-Regulated
LCN12	2.36028	5.69003	9.23669	6.71e-19	6.63e-18	31.9834	Up-Regulated
LHX1	2.36017	2.61796	2.36683	0.0185999	0.0277697	-3.77373	Up-Regulated
BICDL1	2.35822	9.45621	12.3539	6.97e-31	2.27e-29	59.2721	Up-Regulated
XKRX	2.35699	8.22086	8.47917	2.42e-16	1.81e-15	26.1817	Up-Regulated
HCAR1	2.35533	7.3192	6.82325	2.53e-11	1.09e-10	14.8383	Up-Regulated
TONSL	2.35379	9.59305	14.1303	1.54e-38	9.32e-37	76.7471	Up-Regulated
FOXP3	2.35379	7.5549	13.4956	9.54e-36	4.74e-34	70.3732	Up-Regulated
FNDC1	2.34853	9.6887	8.9041	9.27e-18	8.15e-17	29.3943	Up-Regulated
MESP1	2.3485	6.8239	10.5262	1.35e-23	2.24e-22	42.6654	Up-Regulated
ADAM28	2.34793	9.987	11.7459	2.2e-28	5.76e-27	53.5748	Up-Regulated
ALG1L2	2.34355	4.57451	12.9736	1.8e-33	7.4e-32	65.1847	Up-Regulated
CDK5R2	2.34349	3.39538	5.29337	1.89e-07	5.31e-07	6.40029	Up-Regulated
NXPH1	2.34265	2.63742	3.89775	0.00011814	0.000237469	0.64122	Up-Regulated
TWIST1	2.34096	5.57027	7.71929	6.18e-14	3.59e-13	20.7314	Up-Regulated
KPNA7	2.33986	6.63469	10.0965	5.57e-22	7.86e-21	38.988	Up-Regulated
LOC101928014	2.33981	2.877	5.01864	8.92e-07	2.31e-06	4.96819	Up-Regulated
CENPK	2.3396	7.72908	13.8128	3.91e-37	2.18e-35	73.5417	Up-Regulated
GFAP	2.33903	3.90573	8.04245	6.31e-15	4.07e-14	23.0005	Up-Regulated
LINGO1	2.33557	6.80732	9.14014	1.44e-18	1.38e-17	31.2286	Up-Regulated
C1orf106	2.33382	10.4207	11.6851	3.86e-28	9.92e-27	53.0149	Up-Regulated
NKX3-2	2.33291	3.11738	6.05099	3.12e-09	1.07e-08	10.3837	Up-Regulated
ARL9	2.33254	4.62713	9.50834	7.69e-20	8.59e-19	34.1327	Up-Regulated
FAM169B	2.33021	2.7171	2.96554	0.00329898	0.005481	-2.33712	Up-Regulated
SMC1B	2.32951	4.68816	6.84561	2.19e-11	9.49e-11	14.9781	Up-Regulated
TESC	2.32915	9.94237	6.53163	1.57e-10	6.19e-10	13.0552	Up-Regulated
LCN2	2.32608	11.485	7.10996	3.91e-12	1.85e-11	16.6645	Up-Regulated
FAM131C	2.32591	2.86765	6.48889	2.29e-10	8.89e-10	12.9065	Up-Regulated
IGLON5	2.32488	3.85514	9.43102	1.45e-19	1.57e-18	33.5004	Up-Regulated
FOXG1	2.32475	2.3685	3.13718	0.00192743	0.00331029	-1.97867	Up-Regulated
SPOCK1	2.3237	7.73574	7.42906	4.59e-13	2.39e-12	18.7635	Up-Regulated
TMEM171	2.32184	4.88826	7.67122	8.86e-14	5.04e-13	20.3984	Up-Regulated
IL20RB	2.32164	6.59603	7.57645	1.66e-13	9.15e-13	19.7581	Up-Regulated
FAM133A	2.32117	3.92468	4.39517	1.38e-05	3.11e-05	2.12575	Up-Regulated
FUT3	2.31862	9.71827	10.3687	5.3e-23	8.22e-22	41.3117	Up-Regulated
CHEK1	2.31618	9.06003	14.03	4.3e-38	2.52e-36	75.7305	Up-Regulated
XKR9	2.31617	6.78073	8.91485	8.52e-18	7.52e-17	29.4771	Up-Regulated
HIST1H2BF	2.31613	2.54007	5.12747	4.52e-07	1.21e-06	5.7009	Up-Regulated
ARTN	2.31585	5.73145	9.60491	3.35e-20	3.91e-19	34.9399	Up-Regulated
NAT8L	2.31539	5.67038	7.11547	3.77e-12	1.79e-11	16.7049	Up-Regulated
RGS20	2.31485	4.9464	7.77332	4.22e-14	2.5e-13	21.1181	Up-Regulated
AIM2	2.3135	7.48853	8.11706	3.55e-15	2.35e-14	23.5378	Up-Regulated
KNTC1	2.31088	9.96057	15.2672	1.14e-43	1.08e-41	88.472	Up-Regulated
DTL	2.309	9.02297	13.3497	4.1e-35	1.92e-33	68.9275	Up-Regulated
GABRG2	2.30728	3.10076	2.67263	0.00827614	0.0130247	-3.27128	Up-Regulated
ADAM2	2.3067	2.59124	2.6885	0.00777022	0.0122725	-3.00207	Up-Regulated
PANX2	2.30574	8.6764	9.28649	4.47e-19	4.52e-18	32.3831	Up-Regulated
RPL39L	2.30364	8.6529	10.7137	2.59e-24	4.59e-23	44.2944	Up-Regulated
C8orf74	2.30354	2.66751	3.25868	0.00128194	0.00225077	-1.51363	Up-Regulated
TMEM105	2.30286	6.70642	10.6035	6.91e-24	1.18e-22	43.3256	Up-Regulated
BLM	2.30249	8.18257	14.9279	4.02e-42	3.35e-40	84.9343	Up-Regulated
AUNIP	2.30205	6.31726	12.0939	8.32e-30	2.45e-28	56.816	Up-Regulated
PKD1L2	2.30144	5.69274	6.58572	1.12e-10	4.52e-10	13.3805	Up-Regulated
SERINC2	2.30005	12.7028	13.082	5.84e-34	2.49e-32	66.2943	Up-Regulated
RNF225	2.29746	3.24203	7.7557	5.86e-14	3.42e-13	20.8525	Up-Regulated
PNCK	2.29466	4.49159	7.18154	2.51e-12	1.21e-11	17.1199	Up-Regulated
FAM83B	2.29393	4.76952	5.48808	6.69e-08	1.97e-07	7.22045	Up-Regulated
LOC440028	2.29118	4.54787	12.5647	9.16e-32	3.25e-30	61.2833	Up-Regulated
COL5A2	2.29069	12.5077	11.2206	2.76e-26	5.99e-25	48.7877	Up-Regulated
P3H4	2.28746	10.4376	14.2543	4.33e-39	2.71e-37	78.0072	Up-Regulated
LHX5	2.28528	3.11851	2.45074	0.0147713	0.0223531	-3.5238	Up-Regulated
RAC3	2.28515	8.69249	10.8596	7.11e-25	1.33e-23	45.5743	Up-Regulated
HRASLS	2.28485	4.98103	7.87405	2.13e-14	1.3e-13	21.7806	Up-Regulated
F2	2.28238	2.46965	3.48838	0.000551004	0.00101229	-0.94931	Up-Regulated
ZP3	2.28198	7.58997	11.1389	5.8e-26	1.21e-24	48.055	Up-Regulated
MARCKSL1	2.27965	12.7962	14.7055	4.09e-41	3.03e-39	82.6333	Up-Regulated
TNFRSF21	2.27839	12.7892	14.3635	1.41e-39	9.26e-38	79.1208	Up-Regulated
PSG3	2.27778	2.3171	2.28503	0.0236747	0.0347646	-3.90452	Up-Regulated
COL5A1	2.27685	13.2105	10.9499	3.18e-25	6.14e-24	46.3719	Up-Regulated
GREB1	2.27656	7.70205	9.02582	3.57e-18	3.26e-17	30.3358	Up-Regulated
C3orf30	2.27519	2.66081	4.76578	2.84e-06	6.95e-06	4.03268	Up-Regulated
SPRR3	2.27434	3.77083	3.21325	0.00144027	0.00251192	-1.8783	Up-Regulated
PCSK1	2.27409	5.36096	5.43065	8.68e-08	2.53e-07	6.91319	Up-Regulated
ECT2	2.2739	10.7234	13.6349	2.35e-36	1.23e-34	71.7607	Up-Regulated
KCNC2	2.27325	2.71777	2.70543	0.00731039	0.0115898	-3.0438	Up-Regulated
LOC107986266	2.26987	2.30951	4.33881	1.84e-05	4.09e-05	2.43506	Up-Regulated
UPK3A	2.26736	4.51175	7.36875	7.19e-13	3.69e-12	18.3329	Up-Regulated
PFKP	2.26443	12.3186	12.0071	1.89e-29	5.38e-28	56.003	Up-Regulated
HIST1H3H	2.26225	6.62906	9.446	1.23e-19	1.34e-18	33.6563	Up-Regulated
ZIC4	2.26084	2.75386	2.66989	0.00816143	0.0128532	-3.24476	Up-Regulated
HNF1A	2.2603	4.34811	5.06587	5.84e-07	1.54e-06	5.13523	Up-Regulated
HES6	2.25732	8.82235	9.38151	2.08e-19	2.19e-18	33.1397	Up-Regulated
CPT1B	2.25717	6.3381	10.103	5.22e-22	7.39e-21	39.0553	Up-Regulated
MZB1	2.2554	9.88759	8.46829	2.62e-16	1.96e-15	26.101	Up-Regulated
PPFIA4	2.25537	7.01446	9.07331	2.46e-18	2.29e-17	30.7006	Up-Regulated
ADAM8	2.25527	11.0117	11.2773	1.65e-26	3.65e-25	49.298	Up-Regulated
IGSF1	2.25515	4.76071	6.42489	3.11e-10	1.19e-09	12.396	Up-Regulated
GSG2	2.24951	6.40113	12.3915	4.86e-31	1.61e-29	59.6296	Up-Regulated
FAM72D	2.24825	4.11038	10.124	4.55e-22	6.48e-21	39.1991	Up-Regulated
LOC101929705	2.2479	6.34449	8.53535	1.58e-16	1.22e-15	26.5997	Up-Regulated
ESPNP	2.24555	3.09055	6.80553	3.31e-11	1.41e-10	14.7443	Up-Regulated
KRTAP5-1	2.24489	3.92358	9.36683	2.53e-19	2.64e-18	32.9638	Up-Regulated
DQX1	2.24237	4.23127	7.32077	9.86e-13	4.98e-12	18.0429	Up-Regulated
TAF7L	2.2396	2.83021	6.77587	3.72e-11	1.58e-10	14.5766	Up-Regulated
WNK2	2.23754	8.34569	8.09814	4.08e-15	2.68e-14	23.4021	Up-Regulated
HIST1H2AG	2.23729	5.11919	8.64965	6.68e-17	5.37e-16	27.4481	Up-Regulated
REG1A	2.23722	3.1058	2.89531	0.00410831	0.0067379	-2.85899	Up-Regulated
DBNDD1	2.23601	10.1345	13.105	4.65e-34	2.01e-32	66.5193	Up-Regulated
DSP	2.23569	13.272	9.39995	1.79e-19	1.9e-18	33.2872	Up-Regulated
ZIC1	2.23537	3.04213	3.64293	0.000317647	0.00060274	-0.663986	Up-Regulated
EPHB2	2.23492	10.0744	10.0632	7.27e-22	1.01e-20	38.724	Up-Regulated
GSDMC	2.23241	7.22886	7.89447	1.77e-14	1.09e-13	21.9568	Up-Regulated
HIST2H4A	2.23228	3.60083	10.0658	7.69e-22	1.07e-20	38.6914	Up-Regulated
PLAU	2.23185	11.9691	9.23658	6.68e-19	6.61e-18	31.9879	Up-Regulated
C6orf15	2.22933	2.31719	3.05823	0.00245796	0.00416399	-2.10922	Up-Regulated
SNORA26	2.22929	3.12731	9.50008	9.28e-20	1.03e-18	34.0116	Up-Regulated
CA10	2.22831	3.71609	4.1605	3.93e-05	8.37e-05	1.18444	Up-Regulated
SST	2.22711	3.1729	2.95359	0.00345164	0.00572048	-2.74817	Up-Regulated
TNFRSF25	2.227	8.81249	10.9816	2.39e-25	4.68e-24	46.653	Up-Regulated
KIAA1024	2.223	5.81223	12.927	2.69e-33	1.09e-31	64.7816	Up-Regulated
PRR36	2.2229	9.32015	9.51127	7.23e-20	8.09e-19	34.1818	Up-Regulated
FA2H	2.21934	9.30826	9.15909	1.24e-18	1.19e-17	31.3773	Up-Regulated
ABCA4	2.21886	7.75695	6.13383	1.71e-09	6.06e-09	10.7232	Up-Regulated
VTCN1	2.21745	6.76607	5.65879	2.54e-08	7.87e-08	8.11746	Up-Regulated
PRR11	2.21478	8.98139	11.4929	2.29e-27	5.45e-26	51.2529	Up-Regulated
EDN2	2.21412	6.64159	6.82195	2.54e-11	1.09e-10	14.8387	Up-Regulated
SPRR2D	2.21405	3.80283	4.54224	7.41e-06	1.72e-05	2.76837	Up-Regulated
RFX8	2.21303	4.30039	9.31931	3.52e-19	3.6e-18	32.6383	Up-Regulated
SBSN	2.21199	3.34937	4.65396	4.36e-06	1.04e-05	3.38103	Up-Regulated
C5orf34	2.21165	7.03705	14.3414	1.77e-39	1.15e-37	78.895	Up-Regulated
KIF5A	2.21155	4.9593	7.92076	1.49e-14	9.27e-14	22.1329	Up-Regulated
LOC285556	2.21137	3.64834	5.8006	1.26e-08	4.03e-08	8.88667	Up-Regulated
PARPBP	2.20988	7.68777	13.2682	9.23e-35	4.22e-33	68.123	Up-Regulated
PNLIPRP3	2.20968	2.30276	4.39604	1.82e-05	4.04e-05	2.20429	Up-Regulated
MUC21	2.20882	9.49696	4.66832	3.88e-06	9.34e-06	3.254	Up-Regulated
KCNV1	2.20754	2.91315	5.00286	8.89e-07	2.3e-06	4.87138	Up-Regulated
TMEM132A	2.20739	10.8222	11.0986	8.34e-26	1.71e-24	47.6945	Up-Regulated
INA	2.20733	3.8484	5.0398	6.57e-07	1.73e-06	5.03632	Up-Regulated
LOC105370681	2.20721	3.56876	7.46122	3.89e-13	2.05e-12	18.9779	Up-Regulated
FOXD3	2.20424	2.69292	4.64264	4.74e-06	1.13e-05	3.45877	Up-Regulated
LOC101929777	2.20265	8.47286	12.7276	1.89e-32	7.11e-31	62.8498	Up-Regulated
CD79A	2.20189	9.38798	8.12422	3.37e-15	2.24e-14	23.5892	Up-Regulated
HIST2H2BC	2.20124	3.28249	11.3322	1.14e-26	2.55e-25	49.6885	Up-Regulated
SGK2	2.19975	6.46019	8.37932	5.12e-16	3.71e-15	25.4438	Up-Regulated
LAD1	2.19942	12.2837	12.0542	1.21e-29	3.5e-28	56.4438	Up-Regulated
OR2B6	2.1979	2.43119	6.22958	1.13e-09	4.06e-09	11.4374	Up-Regulated
LOC101928844	2.1973	3.27853	8.49431	2.53e-16	1.89e-15	26.2046	Up-Regulated
DOK5	2.19605	6.21741	9.21005	8.26e-19	8.11e-18	31.7784	Up-Regulated
MUC4	2.19497	11.1498	6.18606	1.26e-09	4.51e-09	11.0222	Up-Regulated
LOC105372233	2.19449	6.14417	10.7453	1.96e-24	3.51e-23	44.5707	Up-Regulated
SLC35F2	2.19349	10.5626	14.9625	2.8e-42	2.36e-40	85.2938	Up-Regulated
CENPM	2.19342	8.07747	12.1736	3.91e-30	1.18e-28	57.5654	Up-Regulated
KPNA2	2.19217	11.7919	13.4887	1.02e-35	5.05e-34	70.3044	Up-Regulated
FCRLA	2.18861	6.42471	7.66134	9.25e-14	5.24e-13	20.3353	Up-Regulated
CILP	2.18807	8.39174	7.13918	3.22e-12	1.53e-11	16.8536	Up-Regulated
COL24A1	2.1875	6.87116	12.3938	4.76e-31	1.58e-29	59.6507	Up-Regulated
ADAMTS20	2.18613	2.72947	3.1941	0.00156278	0.00271313	-1.82538	Up-Regulated
RAET1K	2.18452	3.23252	9.09187	2.51e-18	2.33e-17	30.7902	Up-Regulated
GRIK2	2.18444	5.14181	6.66527	6.88e-11	2.84e-10	13.8589	Up-Regulated
MYBPH	2.18342	4.76847	5.65405	2.65e-08	8.18e-08	8.0959	Up-Regulated
GCKR	2.18247	3.91835	7.32722	9.51e-13	4.81e-12	18.0647	Up-Regulated
MCHR1	2.1812	4.39049	9.03503	3.41e-18	3.13e-17	30.394	Up-Regulated
ARNTL2	2.18091	9.69153	9.43321	1.37e-19	1.48e-18	33.5537	Up-Regulated
FANCI	2.18047	10.0257	14.347	1.67e-39	1.09e-37	78.9526	Up-Regulated
HIST2H2BF	2.18002	5.80119	9.04511	3.06e-18	2.83e-17	30.4859	Up-Regulated
USH1G	2.17996	2.90343	5.40966	1.09e-07	3.15e-07	6.90256	Up-Regulated
CALML6	2.17951	3.32003	8.19634	2.32e-15	1.57e-14	24.0241	Up-Regulated
TUBA3C	2.17732	2.27841	2.27329	0.0245627	0.0359821	-4.18157	Up-Regulated
BPIFA4P	2.17512	2.2144	2.66775	0.00825208	0.0129903	-3.05487	Up-Regulated
FOXH1	2.17505	2.81943	6.38127	4.27e-10	1.61e-09	12.2984	Up-Regulated
FANCA	2.17499	9.11049	14.4232	7.62e-40	5.14e-38	79.7319	Up-Regulated
SLC16A9	2.17493	8.39405	6.1743	1.35e-09	4.82e-09	10.9547	Up-Regulated
STRIP2	2.17408	7.95454	8.97309	5.4e-18	4.85e-17	29.9268	Up-Regulated
SRPX2	2.17383	9.53282	9.83246	5.08e-21	6.45e-20	36.8037	Up-Regulated
PPAT	2.17296	9.55743	16.384	7.51e-49	1.21e-46	100.312	Up-Regulated
ANO7	2.172	6.80721	13.781	5.4e-37	2.97e-35	73.2221	Up-Regulated
KCNQ2	2.17123	2.91834	4.35008	1.73e-05	3.86e-05	2.0571	Up-Regulated
SLC6A11	2.1709	3.97892	5.13112	4.23e-07	1.14e-06	5.4067	Up-Regulated
HGFAC	2.17025	3.6002	6.85376	2.23e-11	9.65e-11	15.0405	Up-Regulated
WDR97	2.17019	5.89715	8.16187	2.56e-15	1.72e-14	23.8601	Up-Regulated
LY6K	2.16992	6.37332	4.58908	5.63e-06	1.33e-05	2.90023	Up-Regulated
ABCB6	2.16884	8.28713	12.7847	1.08e-32	4.18e-31	63.4022	Up-Regulated
HOXD4	2.16857	3.32039	5.78771	1.39e-08	4.43e-08	8.87074	Up-Regulated
SRCIN1	2.16851	8.76813	9.29792	4.08e-19	4.15e-18	32.4738	Up-Regulated
PAX5	2.16535	6.67871	7.29066	1.17e-12	5.87e-12	17.8439	Up-Regulated
TMEM88B	2.1649	2.60569	6.5282	1.88e-10	7.36e-10	13.1046	Up-Regulated
MTNR1A	2.16254	2.54678	4.89406	1.51e-06	3.8e-06	4.61346	Up-Regulated
BPIFB2	2.16247	5.47645	3.50753	0.00049868	0.000922805	-1.16155	Up-Regulated
ACRV1	2.16196	2.97439	9.17633	1.27e-18	1.22e-17	31.4633	Up-Regulated
AGR2	2.16189	13.7019	7.90767	1.61e-14	9.99e-14	22.0496	Up-Regulated
LOC101927780	2.16168	3.57793	8.89185	1.11e-17	9.68e-17	29.2655	Up-Regulated
TMEM145	2.16165	4.45833	8.31779	8.25e-16	5.84e-15	24.9866	Up-Regulated
RAD51AP1	2.16137	8.21917	11.9533	3.14e-29	8.79e-28	55.4999	Up-Regulated
MUC20	2.16129	10.31	8.66015	6.11e-17	4.92e-16	27.5357	Up-Regulated
CCNF	2.16053	9.40543	14.4781	4.32e-40	2.95e-38	80.2941	Up-Regulated
CHAF1B	2.16035	8.85725	14.8993	5.42e-42	4.43e-40	84.6382	Up-Regulated
MYCN	2.15973	5.20537	6.20793	1.11e-09	4.01e-09	11.1578	Up-Regulated
STPG3	2.15955	4.11393	7.83968	2.78e-14	1.68e-13	21.5321	Up-Regulated
SPINK2	2.15803	4.1896	7.56692	1.84e-13	1.01e-12	19.6823	Up-Regulated
MCM2	2.15203	10.7975	12.5271	1.32e-31	4.59e-30	60.9228	Up-Regulated
SYT2	2.14879	6.05917	7.51354	2.58e-13	1.39e-12	19.3268	Up-Regulated
DEFB126	2.14805	2.07133	2.48329	0.0141971	0.0215441	-3.33384	Up-Regulated
ISL1	2.1474	3.08421	4.28288	2.38e-05	5.2e-05	1.77815	Up-Regulated
RHPN1	2.14715	10.1783	10.4851	1.93e-23	3.15e-22	42.3108	Up-Regulated
GPR37	2.14674	7.00846	7.32798	9.11e-13	4.62e-12	18.0906	Up-Regulated
ERO1A	2.14618	12.9005	14.1164	1.78e-38	1.07e-36	76.6063	Up-Regulated
RAMP1	2.14541	9.77976	9.35756	2.52e-19	2.63e-18	32.9485	Up-Regulated
GDNF	2.14532	3.72828	7.71029	6.94e-14	4.01e-13	20.6546	Up-Regulated
C3orf67	2.14462	6.80091	10.3882	4.47e-23	7.02e-22	41.4788	Up-Regulated
PAICS	2.14397	12.2309	16.8006	8.2e-51	1.59e-48	104.797	Up-Regulated
PLK4	2.14078	8.16741	13.0633	7.02e-34	2.98e-32	66.1113	Up-Regulated
ZIC3	2.14066	2.03363	2.22941	0.027378	0.0397568	-4.02385	Up-Regulated
LOC388813	2.1392	2.4779	5.49478	6.7e-08	1.97e-07	7.44359	Up-Regulated
DNAH14	2.13908	8.53656	15.057	1.04e-42	9e-41	86.2764	Up-Regulated
DDN	2.13906	3.8546	8.4113	4.23e-16	3.1e-15	25.6515	Up-Regulated
FCRL2	2.13779	6.31213	7.69024	7.53e-14	4.33e-13	20.5366	Up-Regulated
LCT	2.13738	3.37038	5.62514	3.17e-08	9.7e-08	7.93292	Up-Regulated
NR2E1	2.13699	2.83541	3.68058	0.000267187	0.000512003	-0.182465	Up-Regulated
GJB3	2.13513	7.13806	5.52555	5.24e-08	1.56e-07	7.40273	Up-Regulated
HOXC6	2.13457	5.58497	6.40228	3.47e-10	1.32e-09	12.2863	Up-Regulated
SLC25A48	2.13387	2.72048	4.4578	1.08e-05	2.46e-05	2.77749	Up-Regulated
BECN2	2.13299	2.08049	3.67932	0.000273618	0.000523529	0.00438005	Up-Regulated
LOC105375401	2.13244	2.41308	4.43641	1.22e-05	2.75e-05	2.74216	Up-Regulated
XAGE1E	2.13073	2.53111	5.18563	3.76e-07	1.02e-06	5.96443	Up-Regulated
C20orf144	2.12817	4.21454	11.3885	6.42e-27	1.47e-25	50.2471	Up-Regulated
ANKRD18B	2.12703	4.20282	5.6436	2.86e-08	8.81e-08	8.07323	Up-Regulated
LMNB1	2.12639	10.6121	13.6148	2.88e-36	1.49e-34	71.5598	Up-Regulated
PTHLH	2.12612	6.72015	7.30721	1.05e-12	5.29e-12	17.951	Up-Regulated
CNGB1	2.12435	5.37995	7.02351	6.92e-12	3.17e-11	16.1051	Up-Regulated
TNNT1	2.12207	7.85176	5.21887	2.62e-07	7.22e-07	5.84565	Up-Regulated
ARHGAP11A	2.11971	9.10895	12.4377	3.12e-31	1.06e-29	60.069	Up-Regulated
TGM5	2.11872	2.93734	6.08331	2.58e-09	8.94e-09	10.426	Up-Regulated
CAPN12	2.11793	8.38732	9.46495	1.05e-19	1.16e-18	33.8087	Up-Regulated
NPC1L1	2.11746	4.84173	5.87254	7.79e-09	2.55e-08	9.25946	Up-Regulated
FAM57B	2.11734	3.05215	7.60118	1.55e-13	8.54e-13	19.9542	Up-Regulated
CCR8	2.11226	4.5539	9.90714	2.88e-21	3.75e-20	37.381	Up-Regulated
SMPX	2.11088	2.76921	6.46942	2.72e-10	1.04e-09	12.647	Up-Regulated
SLAMF9	2.11028	4.6255	8.08008	4.73e-15	3.09e-14	23.2564	Up-Regulated
GAREM2	2.109	8.06603	10.6423	4.87e-24	8.4e-23	43.6721	Up-Regulated
TNFRSF17	2.10815	6.36236	7.81653	3.09e-14	1.86e-13	21.4114	Up-Regulated
XAGE1B	2.10691	2.08473	2.50789	0.0127012	0.0194099	-3.08784	Up-Regulated
PRSS1	2.10595	3.38396	3.71721	0.000229691	0.000443608	-0.327706	Up-Regulated
CCL7	2.10446	4.23007	6.2247	1.04e-09	3.76e-09	11.2905	Up-Regulated
KCNQ3	2.10301	9.83403	8.56855	1.23e-16	9.59e-16	26.8477	Up-Regulated
SOX1	2.10274	2.45002	2.7686	0.00631609	0.0101056	-2.99546	Up-Regulated
RUFY4	2.09763	5.14213	7.72098	6.12e-14	3.56e-13	20.7532	Up-Regulated
ABCB4	2.09677	5.80944	9.99548	1.29e-21	1.74e-20	38.1571	Up-Regulated
TYMS	2.09625	9.60983	13.1857	2.09e-34	9.4e-33	67.3116	Up-Regulated
TRAIP	2.0944	7.53614	14.419	7.95e-40	5.34e-38	79.6892	Up-Regulated
GFY	2.09352	2.38246	2.73419	0.00662374	0.0105652	-2.96442	Up-Regulated
RNFT2	2.09258	7.46852	10.6872	3.28e-24	5.76e-23	44.0632	Up-Regulated
FBXO32	2.09227	10.923	12.2825	1.38e-30	4.36e-29	58.5947	Up-Regulated
LOC100506393	2.09145	2.72385	4.91494	1.36e-06	3.44e-06	4.62274	Up-Regulated
FTCD	2.09124	3.52981	6.55172	1.48e-10	5.86e-10	13.1857	Up-Regulated
PAGE1	2.09044	2.15298	3.53488	0.000522661	0.000964085	-1.01862	Up-Regulated
MSH5	2.08841	7.0593	10.6762	3.61e-24	6.32e-23	43.9668	Up-Regulated
FKBP11	2.08826	10.82	14.8764	6.89e-42	5.56e-40	84.4005	Up-Regulated
KRT14	2.08809	4.41034	4.46755	9.92e-06	2.27e-05	2.43792	Up-Regulated
FSD1	2.08765	3.95383	8.41822	3.9e-16	2.87e-15	25.7236	Up-Regulated
THY1	2.08616	11.4877	11.1978	3.4e-26	7.29e-25	48.5829	Up-Regulated
SRMS	2.08276	5.28796	7.58845	1.54e-13	8.5e-13	19.8347	Up-Regulated
HIST1H2BO	2.08241	2.51048	5.60696	3.64e-08	1.11e-07	8.04484	Up-Regulated
LOC100128317	2.08182	2.79846	3.82338	0.000160599	0.000317279	0.0295591	Up-Regulated
LOC101929448	2.08074	2.26358	3.20787	0.0014953	0.00260136	-1.6235	Up-Regulated
PADI3	2.07608	3.26355	3.26932	0.00118107	0.0020829	-1.79422	Up-Regulated
SYCE3	2.0729	3.97899	8.85358	1.41e-17	1.22e-16	28.9948	Up-Regulated
LOC105370400	2.07267	2.22929	4.93654	1.15e-06	2.93e-06	4.99777	Up-Regulated
PRR32	2.06981	2.30586	5.0698	6.94e-07	1.82e-06	5.23489	Up-Regulated
PGM2L1	2.06856	10.5249	13.3689	3.39e-35	1.61e-33	69.1175	Up-Regulated
EPHX3	2.06824	8.91248	8.26893	1.16e-15	8.08e-15	24.6359	Up-Regulated
WDR86	2.06707	7.55638	7.93119	1.36e-14	8.49e-14	22.2152	Up-Regulated
BIK	2.06706	7.79739	10.531	1.29e-23	2.16e-22	42.7068	Up-Regulated
PC	2.06689	10.4335	12.381	5.38e-31	1.78e-29	59.529	Up-Regulated
NPBWR1	2.06656	3.02898	4.82762	1.96e-06	4.88e-06	4.08948	Up-Regulated
KRT3	2.06653	2.26236	5.56549	4.89e-08	1.46e-07	7.72943	Up-Regulated
CEACAM1	2.06557	10.7698	11.6448	5.62e-28	1.42e-26	52.6435	Up-Regulated
LOC389602	2.06483	3.4258	6.3654	4.87e-10	1.82e-09	12	Up-Regulated
APOBEC3B	2.06439	7.56114	8.36525	5.68e-16	4.1e-15	25.3404	Up-Regulated
SLC16A14	2.06319	9.14138	7.2308	1.75e-12	8.58e-12	17.4506	Up-Regulated
RCC1	2.06165	11.2707	15.5011	9.59e-45	9.91e-43	90.9277	Up-Regulated
PDIA4	2.06118	14.105	14.9151	4.6e-42	3.78e-40	84.8019	Up-Regulated
CHTF18	2.06117	9.21557	11.7068	3.16e-28	8.16e-27	53.2144	Up-Regulated
IL4I1	2.06109	8.89999	9.12554	1.62e-18	1.54e-17	31.1141	Up-Regulated
B3GNT4	2.06064	6.05522	9.08535	2.23e-18	2.09e-17	30.7997	Up-Regulated
ARHGEF16	2.05685	10.4981	12.912	3.11e-33	1.25e-31	64.6362	Up-Regulated
KLHDC8A	2.05353	5.55381	8.34098	6.84e-16	4.89e-15	25.1586	Up-Regulated
DCAF12L2	2.05349	2.51351	5.28976	2.16e-07	6.01e-07	6.30612	Up-Regulated
FAM177B	2.05207	5.78408	6.89909	1.54e-11	6.81e-11	15.319	Up-Regulated
TRIM46	2.04856	7.53821	10.4701	2.2e-23	3.57e-22	42.1817	Up-Regulated
LOC284798	2.04682	2.47025	5.23718	2.73e-07	7.51e-07	6.08582	Up-Regulated
MIXL1	2.04596	4.5152	8.44858	3.07e-16	2.27e-15	25.9533	Up-Regulated
KAT2A	2.0445	11.3193	14.2972	2.79e-39	1.79e-37	78.4445	Up-Regulated
SMPDL3B	2.0437	11.001	10.4019	3.97e-23	6.27e-22	41.5958	Up-Regulated
SAMD10	2.04333	8.87631	13.0421	8.65e-34	3.64e-32	65.9043	Up-Regulated
IL17REL	2.04215	3.87981	6.25709	8.63e-10	3.15e-09	11.4818	Up-Regulated
IL23A	2.04132	6.24965	10.8269	9.51e-25	1.76e-23	45.2869	Up-Regulated
SLC6A17	2.04056	3.85015	6.52697	1.66e-10	6.52e-10	13.0184	Up-Regulated
CCNE2	2.04038	7.38408	12.2174	2.57e-30	7.87e-29	57.9791	Up-Regulated
SPRR1A	2.04024	3.18482	3.72331	0.000230378	0.000444807	-0.272437	Up-Regulated
CFB	2.03985	9.86407	9.09751	2.02e-18	1.91e-17	30.8947	Up-Regulated
TMEM249	2.03915	2.58919	6.78668	3.59e-11	1.52e-10	14.7018	Up-Regulated
SYT13	2.03664	5.98211	3.9411	9.31e-05	0.000189519	0.251741	Up-Regulated
POSTN	2.03458	12.8595	9.34699	2.75e-19	2.85e-18	32.8642	Up-Regulated
RETNLB	2.03382	1.99315	2.4465	0.0151143	0.0228447	-3.40614	Up-Regulated
LOC100129175	2.03351	4.00843	7.86334	2.39e-14	1.46e-13	21.6812	Up-Regulated
CECR7	2.03114	5.41673	6.16809	1.41e-09	5.02e-09	10.9147	Up-Regulated
EIF4E1B	2.0303	2.07812	2.65186	0.0086306	0.0135539	-3.25841	Up-Regulated
CLDN14	2.03003	3.78753	8.82736	1.82e-17	1.56e-16	28.7655	Up-Regulated
SLC50A1	2.02337	11.9338	14.1805	9.23e-39	5.62e-37	77.2568	Up-Regulated
SMIM22	2.02264	10.3738	9.29006	4.35e-19	4.4e-18	32.4115	Up-Regulated
FSTL5	2.02061	2.7393	3.63401	0.000329964	0.00062435	-0.696872	Up-Regulated
CPS1	2.0192	8.09143	3.84858	0.000133761	0.000266978	-0.110329	Up-Regulated
SMCO2	2.01831	3.26479	7.8682	2.36e-14	1.44e-13	21.7436	Up-Regulated
NOX5	2.01819	4.58431	7.01586	7.37e-12	3.37e-11	16.0585	Up-Regulated
LOC101929532	2.01769	3.57754	8.87162	1.26e-17	1.1e-16	29.14	Up-Regulated
CCDC154	2.01652	5.40519	7.44647	4.09e-13	2.15e-12	18.8754	Up-Regulated
KCNJ10	2.01571	5.08763	8.06562	5.16e-15	3.36e-14	23.1694	Up-Regulated
TPBG	2.01516	10.5434	12.3333	8.5e-31	2.74e-29	59.0762	Up-Regulated
ATP2A1	2.01441	5.50589	9.94479	1.98e-21	2.62e-20	37.7346	Up-Regulated
C5orf46	2.01047	4.62503	6.98609	8.98e-12	4.06e-11	15.8864	Up-Regulated
MYO19	2.00837	10.8796	15.5213	7.75e-45	8.09e-43	91.1394	Up-Regulated
CLPSL1	2.00834	3.03743	2.18723	0.029423	0.042512	-4.04756	Up-Regulated
REEP6	2.00668	8.99285	7.98207	9.45e-15	5.99e-14	22.5749	Up-Regulated
DNMT3B	2.00284	7.64671	11.0054	1.93e-25	3.81e-24	46.8644	Up-Regulated
C1orf112	2.00266	8.44055	14.8817	6.52e-42	5.28e-40	84.4548	Up-Regulated
OVOS2	2.00243	3.8531	7.14982	3.09e-12	1.47e-11	16.9184	Up-Regulated
GNB3	2.00196	5.30442	9.45094	1.18e-19	1.29e-18	33.696	Up-Regulated
TEKT5	2.00027	3.89374	8.57112	1.29e-16	1e-15	26.835	Up-Regulated
GRASP	-2.00027	8.60427	-12.5305	1.27e-31	4.45e-30	60.9559	Down-Regulated
CA1	-2.00397	2.48814	-7.9158	2.06e-14	1.26e-13	21.8377	Down-Regulated
DCDC2	-2.00454	7.19331	-6.81399	2.67e-11	1.15e-10	14.7822	Down-Regulated
GUCY1A2	-2.00555	8.82919	-11.0686	1.09e-25	2.21e-24	47.4272	Down-Regulated
SMAD6	-2.00616	9.16937	-12.3028	1.14e-30	3.63e-29	58.7866	Down-Regulated
LOC107985579	-2.00897	3.85107	-6.58765	1.2e-10	4.8e-10	13.327	Down-Regulated
CLEC1A	-2.00904	7.02267	-13.8374	3.05e-37	1.71e-35	73.7886	Down-Regulated
MS4A7	-2.00976	10.4147	-11.2331	2.47e-26	5.39e-25	48.8999	Down-Regulated
PGM5	-2.01023	8.45385	-9.57252	4.37e-20	5.01e-19	34.6771	Down-Regulated
CLEC1B	-2.01115	2.93922	-9.40628	2.06e-19	2.17e-18	33.1554	Down-Regulated
NRG1	-2.01503	6.78292	-8.37128	5.45e-16	3.95e-15	25.381	Down-Regulated
FLRT3	-2.01555	10.5553	-8.10374	3.91e-15	2.58e-14	23.4422	Down-Regulated
CLEC12A	-2.01635	7.22868	-8.86973	1.21e-17	1.06e-16	29.1302	Down-Regulated
CPA3	-2.01721	9.48593	-7.66897	8.74e-14	4.97e-13	20.3903	Down-Regulated
WISP2	-2.0175	8.64958	-9.46851	1.02e-19	1.13e-18	33.8373	Down-Regulated
SFTPB	-2.01781	17.2795	-4.90839	1.23e-06	3.14e-06	4.35263	Down-Regulated
KCNA5	-2.02267	4.48798	-8.97315	5.51e-18	4.95e-17	29.9078	Down-Regulated
ODF3L1	-2.02289	4.31305	-9.7183	1.32e-20	1.61e-19	35.8583	Down-Regulated
KIAA1324L	-2.02319	9.5928	-11.1924	3.57e-26	7.59e-25	48.5344	Down-Regulated
KCNJ5	-2.02641	7.98597	-8.49741	2.11e-16	1.59e-15	26.3172	Down-Regulated
OSCAR	-2.02658	8.84238	-10.2935	1.01e-22	1.54e-21	40.6696	Down-Regulated
PF4	-2.02693	3.05859	-7.74962	5.68e-14	3.32e-13	20.8247	Down-Regulated
PLCXD3	-2.02791	6.02542	-6.78196	3.28e-11	1.4e-10	14.5829	Down-Regulated
AATK	-2.02902	8.62147	-8.09298	4.23e-15	2.78e-14	23.3651	Down-Regulated
LOC105375304	-2.02918	4.16073	-9.67062	2e-20	2.38e-19	35.4493	Down-Regulated
CA2	-2.0299	9.39222	-8.85027	1.41e-17	1.22e-16	28.9809	Down-Regulated
NPNT	-2.03076	11.3841	-9.0541	2.85e-18	2.64e-17	30.556	Down-Regulated
PSAPL1	-2.03171	3.10248	-6.1043	2.32e-09	8.07e-09	10.4496	Down-Regulated
RANBP3L	-2.03271	4.96411	-9.16961	1.15e-18	1.11e-17	31.4547	Down-Regulated
KCNJ15	-2.03321	10.3708	-7.52154	2.43e-13	1.31e-12	19.3857	Down-Regulated
IL6	-2.03483	7.7331	-7.77731	4.08e-14	2.42e-13	21.1385	Down-Regulated
TMEM232	-2.03494	5.32943	-7.48903	3.06e-13	1.63e-12	19.1615	Down-Regulated
CPED1	-2.04169	8.68955	-11.2031	3.24e-26	6.97e-25	48.6305	Down-Regulated
COL6A5	-2.04482	7.11991	-7.35845	7.45e-13	3.81e-12	18.2881	Down-Regulated
C5orf38	-2.04612	7.51052	-6.05904	2.65e-09	9.16e-09	10.2988	Down-Regulated
COLGALT2	-2.04651	6.24881	-8.26535	1.19e-15	8.28e-15	24.6098	Down-Regulated
RASIP1	-2.04738	8.88563	-13.3351	4.75e-35	2.22e-33	68.7826	Down-Regulated
LRRTM4	-2.04873	2.97715	-8.16919	3.2e-15	2.13e-14	23.6601	Down-Regulated
COX4I2	-2.05117	7.34713	-11.3341	9.83e-27	2.21e-25	49.811	Down-Regulated
HSD17B13	-2.05132	5.28437	-6.68683	5.96e-11	2.48e-10	13.9987	Down-Regulated
KLK10	-2.05137	7.90889	-5.21518	2.67e-07	7.34e-07	5.82838	Down-Regulated
ASPG	-2.05463	5.42006	-5.97447	4.36e-09	1.47e-08	9.82287	Down-Regulated
PCDH10	-2.05519	4.17543	-7.83631	2.79e-14	1.69e-13	21.5141	Down-Regulated
L1TD1	-2.05554	4.30635	-8.71392	4.1e-17	3.38e-16	27.929	Down-Regulated
CFTR	-2.05578	8.67095	-6.06068	2.63e-09	9.11e-09	10.3051	Down-Regulated
IRX2	-2.05916	9.25978	-5.6547	2.6e-08	8.02e-08	8.08255	Down-Regulated
VWF	-2.06398	13.0359	-11.0471	1.33e-25	2.65e-24	47.2355	Down-Regulated
CPAMD8	-2.06436	9.71003	-7.44273	4.18e-13	2.19e-12	18.8551	Down-Regulated
ECSCR	-2.06556	7.03624	-14.6889	4.86e-41	3.55e-39	82.4618	Down-Regulated
SCN2B	-2.06644	5.37947	-8.54115	1.56e-16	1.2e-15	26.6146	Down-Regulated
ZNF536	-2.06699	2.19333	-8.48714	3.96e-16	2.9e-15	25.7297	Down-Regulated
CDHR3	-2.06739	7.67828	-6.12723	1.78e-09	6.28e-09	10.6855	Down-Regulated
KLK11	-2.06793	8.32492	-4.62715	4.7e-06	1.12e-05	3.07043	Down-Regulated
CST5	-2.06793	3.65438	-7.4231	5.73e-13	2.97e-12	18.5616	Down-Regulated
RGS22	-2.06852	5.62395	-7.52396	2.41e-13	1.3e-12	19.3972	Down-Regulated
SGCA	-2.07019	7.18233	-8.97847	5.18e-18	4.66e-17	29.9685	Down-Regulated
S100A3	-2.07107	6.0107	-9.7282	1.21e-20	1.48e-19	35.946	Down-Regulated
PADI4	-2.07284	3.21631	-9.32459	3.82e-19	3.9e-18	32.5461	Down-Regulated
FIBIN	-2.07772	8.25324	-10.1106	4.86e-22	6.9e-21	39.1223	Down-Regulated
C1orf189	-2.08193	3.357	-6.68038	6.44e-11	2.67e-10	13.9414	Down-Regulated
CYS1	-2.08208	7.38714	-8.41952	3.79e-16	2.79e-15	25.7401	Down-Regulated
S100A12	-2.08337	3.8786	-7.76275	4.65e-14	2.75e-13	21.0121	Down-Regulated
NRXN1	-2.08364	2.78052	-7.43345	5.24e-13	2.72e-12	18.6474	Down-Regulated
MYOZ1	-2.08516	5.86181	-8.06378	5.27e-15	3.43e-14	23.1498	Down-Regulated
TTPA	-2.08669	3.33198	-7.73226	6.64e-14	3.84e-13	20.6732	Down-Regulated
KIAA1683	-2.08786	7.8104	-9.18226	1.03e-18	1e-17	31.5595	Down-Regulated
MFAP3L	-2.09031	7.18881	-11.1301	6.28e-26	1.3e-24	47.976	Down-Regulated
DPEP2	-2.09054	7.80634	-11.8742	6.61e-29	1.79e-27	54.7637	Down-Regulated
TPSB2	-2.09253	8.9555	-7.40885	5.26e-13	2.73e-12	18.6284	Down-Regulated
CGNL1	-2.0931	10.6602	-11.9042	4.98e-29	1.37e-27	55.0429	Down-Regulated
KANK4	-2.09367	6.23541	-8.0168	7.36e-15	4.72e-14	22.8215	Down-Regulated
ITGA8	-2.09435	9.33673	-10.6283	5.51e-24	9.46e-23	43.5498	Down-Regulated
DCSTAMP	-2.09465	5.75202	-8.09844	4.07e-15	2.68e-14	23.4042	Down-Regulated
WWC2	-2.09635	10.5765	-14.7664	2.17e-41	1.64e-39	83.2619	Down-Regulated
IL1A	-2.09774	5.11009	-7.23583	1.71e-12	8.38e-12	17.4751	Down-Regulated
ADH1A	-2.10091	2.25322	-9.56524	1.02e-19	1.13e-18	33.8754	Down-Regulated
SLC51B	-2.10343	5.57548	-8.90593	9.14e-18	8.04e-17	29.4084	Down-Regulated
CYP3A7	-2.10907	4.18035	-10.2899	1.05e-22	1.59e-21	40.6313	Down-Regulated
FGF2	-2.11105	7.30748	-11.183	3.89e-26	8.25e-25	48.4498	Down-Regulated
SVEP1	-2.11318	9.67116	-10.0523	7.97e-22	1.1e-20	38.6324	Down-Regulated
PDZRN4	-2.11331	3.66906	-8.29989	9.78e-16	6.85e-15	24.8101	Down-Regulated
SPN	-2.11419	9.93746	-11.3352	9.73e-27	2.19e-25	49.8213	Down-Regulated
NOVA2	-2.11573	7.49317	-13.1692	2.47e-34	1.1e-32	67.1489	Down-Regulated
CORO2B	-2.11771	6.95143	-10.8453	8.08e-25	1.51e-23	45.4482	Down-Regulated
FAM162B	-2.11856	6.46479	-11.2838	1.56e-26	3.45e-25	49.3568	Down-Regulated
AKAP14	-2.1204	3.66478	-5.82773	1.07e-08	3.46e-08	8.98069	Down-Regulated
LOXHD1	-2.12067	4.15855	-10.2061	2.34e-22	3.41e-21	39.8487	Down-Regulated
OR2W3	-2.12458	1.71218	-9.98949	7.94e-21	9.87e-20	36.4329	Down-Regulated
HLF	-2.12579	9.00427	-7.37479	6.64e-13	3.41e-12	18.4012	Down-Regulated
C10orf107	-2.12595	5.63338	-7.00708	7.73e-12	3.52e-11	15.9965	Down-Regulated
HMGCLL1	-2.12605	5.16786	-8.76413	2.77e-17	2.33e-16	28.3144	Down-Regulated
LIPN	-2.12626	2.40993	-9.74718	1.99e-20	2.37e-19	35.4821	Down-Regulated
INSC	-2.12836	3.35337	-7.9662	1.17e-14	7.37e-14	22.3688	Down-Regulated
MUSK	-2.12951	3.44093	-8.60196	1.07e-16	8.38e-16	26.9947	Down-Regulated
TMEM212	-2.13101	3.71456	-5.7659	1.59e-08	5.03e-08	8.58777	Down-Regulated
ROBO2	-2.13135	7.70273	-7.80757	3.29e-14	1.98e-13	21.3489	Down-Regulated
TMC2	-2.13191	3.19792	-8.2967	1.06e-15	7.37e-15	24.7366	Down-Regulated
PACRG	-2.13207	4.96088	-7.46889	3.62e-13	1.91e-12	18.9991	Down-Regulated
CD52	-2.13238	10.6071	-11.3355	9.71e-27	2.18e-25	49.8233	Down-Regulated
TTC29	-2.13374	4.22717	-5.81088	1.14e-08	3.67e-08	8.88631	Down-Regulated
GFRA1	-2.13701	6.89471	-7.14301	3.14e-12	1.5e-11	16.8784	Down-Regulated
GIPC2	-2.13751	6.51369	-9.43496	1.35e-19	1.47e-18	33.5619	Down-Regulated
FCGR3B	-2.14136	6.10037	-7.82798	2.87e-14	1.73e-13	21.4855	Down-Regulated
CLIC3	-2.14241	9.22409	-8.52225	1.75e-16	1.34e-15	26.502	Down-Regulated
AVPR2	-2.14262	4.56523	-9.57408	4.38e-20	5.01e-19	34.6773	Down-Regulated
CAPSL	-2.14266	4.85347	-5.39117	1.1e-07	3.15e-07	6.69337	Down-Regulated
ARHGEF15	-2.14416	8.85084	-13.2238	1.43e-34	6.5e-33	67.6861	Down-Regulated
GHR	-2.14547	6.39764	-11.0742	1.04e-25	2.1e-24	47.4768	Down-Regulated
KLF4	-2.14589	10.3201	-10.6219	5.83e-24	9.99e-23	43.4942	Down-Regulated
SLC24A4	-2.14605	5.3393	-10.4328	3.04e-23	4.86e-22	41.8612	Down-Regulated
BMX	-2.14672	5.19608	-9.29394	4.21e-19	4.27e-18	32.4423	Down-Regulated
NTRK3	-2.14844	5.73983	-9.17106	1.13e-18	1.09e-17	31.4714	Down-Regulated
SLC13A1	-2.14864	0.754585	-4.83913	4.54e-06	1.08e-05	3.98179	Down-Regulated
MS4A8	-2.15033	6.48579	-4.81787	1.95e-06	4.84e-06	3.92157	Down-Regulated
LOC100506585	-2.15088	6.78247	-11.4757	2.68e-27	6.33e-26	51.0967	Down-Regulated
ANGPTL5	-2.15559	2.63426	-9.89471	4.5e-21	5.74e-20	36.9385	Down-Regulated
C1orf158	-2.15805	4.02157	-5.59857	3.89e-08	1.18e-07	7.71764	Down-Regulated
ATP13A4	-2.159	9.74798	-6.52834	1.6e-10	6.33e-10	13.0326	Down-Regulated
WDR38	-2.16045	5.2315	-5.50657	5.88e-08	1.74e-07	7.29326	Down-Regulated
SLC6A5	-2.16158	1.45561	-3.5683	0.000493501	0.000913809	-0.566205	Down-Regulated
TMEM190	-2.1688	4.52528	-5.79682	1.21e-08	3.89e-08	8.83235	Down-Regulated
ATOH8	-2.17141	9.63836	-7.52886	2.31e-13	1.25e-12	19.4352	Down-Regulated
DKK2	-2.17157	7.25555	-10.7876	1.35e-24	2.46e-23	44.9412	Down-Regulated
EYA4	-2.17325	5.9523	-7.54214	2.12e-13	1.15e-12	19.5202	Down-Regulated
RGS9	-2.17398	5.94873	-12.4141	3.91e-31	1.31e-29	59.8444	Down-Regulated
PTPN21	-2.17637	9.80566	-14.6384	8.22e-41	5.9e-39	81.9413	Down-Regulated
PPP4R4	-2.17776	5.48095	-7.94553	1.25e-14	7.83e-14	22.3011	Down-Regulated
WFIKKN2	-2.18111	2.80114	-8.47683	3.2e-16	2.37e-15	25.9221	Down-Regulated
ADRA1D	-2.18221	3.91801	-9.44543	1.33e-19	1.44e-18	33.58	Down-Regulated
MYRF	-2.18247	10.0825	-8.3089	8.64e-16	6.09e-15	24.9275	Down-Regulated
LOC105371730	-2.18849	6.21665	-9.80229	6.53e-21	8.2e-20	36.5548	Down-Regulated
TGM1	-2.18957	6.39795	-11.634	6.21e-28	1.56e-26	52.545	Down-Regulated
PIH1D3	-2.1961	3.68247	-6.10587	2.32e-09	8.07e-09	10.4792	Down-Regulated
SH2D4B	-2.19716	3.27575	-11.0656	1.27e-25	2.54e-24	47.284	Down-Regulated
GPR17	-2.19889	4.19509	-9.15417	1.35e-18	1.29e-17	31.2964	Down-Regulated
ACVRL1	-2.19971	10.5929	-15.2214	1.85e-43	1.73e-41	87.992	Down-Regulated
VWC2	-2.20416	2.54131	-9.96058	3.51e-21	4.52e-20	37.1958	Down-Regulated
REEP1	-2.20714	6.5661	-9.57877	4.16e-20	4.78e-19	34.7277	Down-Regulated
LOC554223	-2.21596	6.17365	-7.28598	1.22e-12	6.07e-12	17.8088	Down-Regulated
SELP	-2.21699	8.20603	-11.0812	9.76e-26	1.98e-24	47.5394	Down-Regulated
ADTRP	-2.21747	7.2561	-9.97078	1.59e-21	2.13e-20	37.9511	Down-Regulated
CNKSR2	-2.21753	5.67711	-9.5084	7.45e-20	8.32e-19	34.1526	Down-Regulated
FAM167A	-2.21807	8.62362	-8.73918	3.33e-17	2.77e-16	28.1336	Down-Regulated
ARHGAP6	-2.22076	7.5419	-13.9215	1.3e-37	7.45e-36	74.6358	Down-Regulated
PCSK2	-2.22125	5.8784	-4.11992	4.47e-05	9.47e-05	0.93126	Down-Regulated
MMP28	-2.22468	9.11701	-7.13367	3.34e-12	1.59e-11	16.8179	Down-Regulated
THBD	-2.22551	10.791	-12.6861	2.82e-32	1.05e-30	62.4495	Down-Regulated
TBX4	-2.22681	8.50092	-10.0746	6.6e-22	9.23e-21	38.8192	Down-Regulated
CDH5	-2.22863	11.0518	-14.6638	6.31e-41	4.58e-39	82.2034	Down-Regulated
MS4A2	-2.22913	7.10571	-8.75273	3.03e-17	2.53e-16	28.2277	Down-Regulated
TUBA4B	-2.23103	4.94091	-6.33227	5.37e-10	2e-09	11.863	Down-Regulated
MMRN1	-2.23253	8.2474	-9.69884	1.54e-20	1.86e-19	35.7056	Down-Regulated
P2RX2	-2.23386	3.23149	-8.3299	8.77e-16	6.17e-15	24.9243	Down-Regulated
PRIMA1	-2.2342	4.00173	-7.36767	7.57e-13	3.86e-12	18.2799	Down-Regulated
DLC1	-2.23529	11.5689	-11.1308	6.24e-26	1.29e-24	47.9827	Down-Regulated
LRRC71	-2.23538	4.36626	-6.58546	1.17e-10	4.69e-10	13.3461	Down-Regulated
SLC5A7	-2.23572	2.86491	-7.13805	4.86e-12	2.27e-11	16.4978	Down-Regulated
C11orf97	-2.23573	3.34801	-6.39082	4.99e-10	1.86e-09	11.9989	Down-Regulated
GIMAP8	-2.24532	9.50817	-14.0087	5.34e-38	3.11e-36	75.5155	Down-Regulated
PHACTR1	-2.24663	9.27616	-12.5149	1.48e-31	5.12e-30	60.8069	Down-Regulated
CCM2L	-2.247	6.97246	-14.6127	1.07e-40	7.64e-39	81.6772	Down-Regulated
BEX1	-2.25275	3.54416	-6.66051	7.58e-11	3.11e-10	13.7728	Down-Regulated
SULT1C4	-2.25323	6.34612	-11.4404	3.71e-27	8.67e-26	50.7749	Down-Regulated
MSR1	-2.25727	11.1539	-11.0553	1.23e-25	2.48e-24	47.3082	Down-Regulated
MYO7B	-2.26057	5.95624	-9.37124	2.26e-19	2.37e-18	33.0577	Down-Regulated
AQP1	-2.26133	13.3524	-8.5715	1.2e-16	9.39e-16	26.8697	Down-Regulated
NXPH3	-2.26143	6.7206	-12.168	4.12e-30	1.24e-28	57.5128	Down-Regulated
CYP17A1	-2.2631	3.7206	-9.73441	1.21e-20	1.48e-19	35.9505	Down-Regulated
GPX3	-2.26404	12.9346	-11.9068	4.86e-29	1.34e-27	55.067	Down-Regulated
MROH9	-2.26702	3.26583	-6.984	1.04e-11	4.68e-11	15.7338	Down-Regulated
CFAP77	-2.27612	4.44887	-6.24354	9.25e-10	3.36e-09	11.3277	Down-Regulated
NDNF	-2.2773	11.0101	-7.93218	1.35e-14	8.43e-14	22.2222	Down-Regulated
SOX17	-2.27915	6.60274	-13.2058	1.72e-34	7.72e-33	67.5086	Down-Regulated
ACOXL	-2.2833	7.3135	-9.26961	5.15e-19	5.16e-18	32.2438	Down-Regulated
PCYT1B	-2.28555	4.76776	-8.51314	1.87e-16	1.43e-15	26.4342	Down-Regulated
ADGRB3	-2.28586	4.73171	-9.27262	5.18e-19	5.18e-18	32.24	Down-Regulated
PTGFR	-2.28634	6.07922	-8.09047	4.33e-15	2.84e-14	23.3439	Down-Regulated
CD101	-2.28868	7.43574	-13.8853	1.87e-37	1.07e-35	74.2712	Down-Regulated
JAM2	-2.29338	8.99073	-15.8223	3.14e-46	3.79e-44	94.3214	Down-Regulated
MAP3K15	-2.29342	4.09857	-9.03629	3.41e-18	3.13e-17	30.3821	Down-Regulated
GRK5	-2.2955	9.9073	-14.5145	2.97e-40	2.07e-38	80.6673	Down-Regulated
EPAS1	-2.29627	14.1791	-15.6731	1.54e-45	1.76e-43	92.741	Down-Regulated
HMGCS2	-2.30179	4.77228	-5.2239	2.72e-07	7.48e-07	5.83241	Down-Regulated
HBEGF	-2.30398	10.0275	-12.768	1.27e-32	4.9e-31	63.2399	Down-Regulated
LEFTY2	-2.30581	4.69797	-8.28796	1.08e-15	7.5e-15	24.7157	Down-Regulated
AWAT2	-2.31023	2.60815	-8.46821	5.23e-16	3.79e-15	25.487	Down-Regulated
SIGLEC11	-2.31289	5.15393	-10.3633	5.75e-23	8.91e-22	41.2323	Down-Regulated
CATSPERD	-2.31583	3.39313	-6.73781	4.98e-11	2.09e-10	14.1976	Down-Regulated
VSIG4	-2.31681	10.7994	-10.4818	1.98e-23	3.24e-22	42.2828	Down-Regulated
HYAL1	-2.3173	9.14775	-9.39709	1.83e-19	1.94e-18	33.2643	Down-Regulated
LDB2	-2.31734	9.54259	-15.7029	1.12e-45	1.3e-43	93.0568	Down-Regulated
VWA3A	-2.31778	5.35086	-6.45508	2.54e-10	9.8e-10	12.5847	Down-Regulated
MYOCD	-2.31784	5.73699	-8.32579	7.69e-16	5.45e-15	25.0437	Down-Regulated
SLIT2	-2.32451	9.94364	-12.7925	1e-32	3.89e-31	63.4774	Down-Regulated
SEMA6D	-2.32534	7.52517	-10.8346	8.88e-25	1.65e-23	45.3543	Down-Regulated
CA3	-2.33269	6.34233	-8.56879	1.23e-16	9.61e-16	26.8455	Down-Regulated
GSTM5	-2.33292	6.95092	-12.7436	1.61e-32	6.14e-31	63.0046	Down-Regulated
PTCRA	-2.3339	4.09127	-10.5912	8.3e-24	1.4e-22	43.1467	Down-Regulated
SPAAR	-2.3342	5.32572	-15.684	1.37e-45	1.58e-43	92.8564	Down-Regulated
INMT-MINDY4	-2.33491	1.93611	-11.7067	5.42e-27	1.25e-25	50.4745	Down-Regulated
CMTM5	-2.33727	1.8834	-12.8762	2.62e-32	9.8e-31	62.558	Down-Regulated
GP9	-2.33746	1.65055	-11.8958	6.31e-28	1.58e-26	52.5946	Down-Regulated
C7	-2.33764	11.0843	-7.5864	1.55e-13	8.57e-13	19.8258	Down-Regulated
ST6GALNAC5	-2.33813	8.08246	-11.4848	2.47e-27	5.86e-26	51.1798	Down-Regulated
CFAP161	-2.33825	3.87567	-8.80752	2.07e-17	1.76e-16	28.6034	Down-Regulated
CES1	-2.34035	11.0442	-7.63683	1.09e-13	6.15e-13	20.17	Down-Regulated
FBN3	-2.34106	6.00965	-6.31082	6.07e-10	2.25e-09	11.7356	Down-Regulated
STAC	-2.34475	7.83486	-9.19822	9.08e-19	8.87e-18	31.6851	Down-Regulated
SYNPO2L	-2.34476	3.74499	-10.4866	1.99e-23	3.25e-22	42.2803	Down-Regulated
C20orf202	-2.34681	3.82152	-14.2827	3.41e-39	2.17e-37	78.2467	Down-Regulated
CFD	-2.35436	9.75649	-10.6448	4.76e-24	8.22e-23	43.694	Down-Regulated
PDZD2	-2.35467	9.87036	-11.1933	3.54e-26	7.55e-25	48.5423	Down-Regulated
CTNND2	-2.35534	5.53546	-5.71675	1.86e-08	5.85e-08	8.40591	Down-Regulated
FFAR4	-2.35536	6.46275	-9.7366	1.15e-20	1.41e-19	35.9951	Down-Regulated
IL33	-2.35658	9.78291	-10.8271	9.5e-25	1.76e-23	45.2883	Down-Regulated
ITIH5	-2.35687	9.25006	-10.3863	4.55e-23	7.13e-22	41.4625	Down-Regulated
UNC45B	-2.35691	3.47304	-11.5026	2.5e-27	5.93e-26	51.1706	Down-Regulated
PTPRB	-2.35707	10.7588	-14.3705	1.31e-39	8.64e-38	79.1927	Down-Regulated
C6orf229	-2.3575	1.66137	-9.80141	6.3e-20	7.09e-19	34.4561	Down-Regulated
SLC1A1	-2.3613	9.41608	-10.7347	2.15e-24	3.84e-23	44.478	Down-Regulated
ANGPT1	-2.36429	8.6904	-11.1967	3.44e-26	7.35e-25	48.5727	Down-Regulated
PLAC9	-2.36488	7.45927	-13.7983	4.52e-37	2.51e-35	73.3965	Down-Regulated
RADIL	-2.3676	6.61686	-10.336	7.03e-23	1.08e-21	41.0321	Down-Regulated
HSPB3	-2.36854	2.70851	-10.7037	4.69e-24	8.11e-23	43.7247	Down-Regulated
ZBED2	-2.37748	7.2157	-10.1508	3.45e-22	4.99e-21	39.4604	Down-Regulated
CASP12	-2.37802	3.26755	-12.3215	1.19e-30	3.78e-29	58.7476	Down-Regulated
XAGE2	-2.37941	4.29679	-5.85243	9.49e-09	3.07e-08	9.07536	Down-Regulated
DNAI2	-2.37985	4.69696	-6.25713	8.52e-10	3.11e-09	11.4075	Down-Regulated
ADAMTSL3	-2.38024	7.9511	-11.2031	3.24e-26	6.97e-25	48.6302	Down-Regulated
CAV2	-2.38789	11.7612	-12.7327	1.79e-32	6.79e-31	62.8991	Down-Regulated
FAM181A	-2.391	3.86049	-7.43974	5.14e-13	2.67e-12	18.6685	Down-Regulated
APOA1	-2.39229	3.10953	-9.42202	1.75e-19	1.86e-18	33.3187	Down-Regulated
TSPAN7	-2.41121	9.38413	-9.65448	2.23e-20	2.63e-19	35.3434	Down-Regulated
VSIG2	-2.4167	9.05227	-7.25586	1.48e-12	7.32e-12	17.615	Down-Regulated
SEMA6A	-2.42192	8.45966	-13.622	2.68e-36	1.4e-34	71.632	Down-Regulated
CHST9	-2.42199	5.69398	-5.15814	3.68e-07	9.96e-07	5.53395	Down-Regulated
DUOXA1	-2.42229	8.73929	-8.6949	4.68e-17	3.82e-16	27.7981	Down-Regulated
HSPA12B	-2.42441	8.10875	-14.782	1.85e-41	1.41e-39	83.4232	Down-Regulated
ABCC13	-2.42569	3.52113	-8.76228	4.57e-17	3.74e-16	27.8487	Down-Regulated
TUBB1	-2.42881	4.288	-11.5336	1.63e-27	3.95e-26	51.5889	Down-Regulated
PDK4	-2.42891	10.5962	-10.9696	2.66e-25	5.2e-24	46.5467	Down-Regulated
GSTA3	-2.43086	2.9802	-8.51578	3.23e-16	2.39e-15	25.9301	Down-Regulated
IL5RA	-2.43335	5.6574	-8.73304	3.53e-17	2.92e-16	28.0783	Down-Regulated
FOXF1	-2.43947	8.52815	-14.906	5.06e-42	4.15e-40	84.7073	Down-Regulated
C6	-2.44215	5.79537	-6.56857	1.27e-10	5.08e-10	13.2607	Down-Regulated
ABCA3	-2.44307	12.8963	-9.0103	4.03e-18	3.66e-17	30.2153	Down-Regulated
MORN5	-2.44356	4.31985	-6.47465	2.4e-10	9.3e-10	12.6677	Down-Regulated
STOML3	-2.44417	4.61772	-6.31442	6.33e-10	2.34e-09	11.7174	Down-Regulated
TCTE1	-2.44493	4.07471	-7.30409	1.14e-12	5.73e-12	17.8822	Down-Regulated
AKAP2	-2.44499	5.02267	-12.0483	1.36e-29	3.91e-28	56.332	Down-Regulated
ERVFRD-1	-2.44585	3.2006	-11.186	5.01e-26	1.06e-24	48.2065	Down-Regulated
NIM1K	-2.45086	5.48966	-10.951	3.14e-25	6.08e-24	46.382	Down-Regulated
FRMD3	-2.45137	7.20757	-14.8218	1.22e-41	9.6e-40	83.8345	Down-Regulated
SLC39A8	-2.45174	12.3274	-14.7931	1.64e-41	1.27e-39	83.5373	Down-Regulated
LRRC2	-2.45269	5.15296	-11.5451	1.43e-27	3.49e-26	51.7182	Down-Regulated
ACKR1	-2.45457	8.52779	-8.49873	2.09e-16	1.58e-15	26.323	Down-Regulated
CCL14	-2.45486	5.32468	-9.3104	3.8e-19	3.88e-18	32.545	Down-Regulated
CXCR2	-2.4662	5.85667	-10.8189	1.03e-24	1.91e-23	45.2065	Down-Regulated
SCGB3A1	-2.46674	10.6422	-5.07817	5.34e-07	1.42e-06	5.15958	Down-Regulated
EFCC1	-2.47403	7.46193	-12.9309	2.58e-33	1.05e-31	64.8196	Down-Regulated
PIP5K1B	-2.48512	8.21969	-11.5306	1.62e-27	3.92e-26	51.5974	Down-Regulated
EFCAB1	-2.48552	5.88576	-6.80621	2.82e-11	1.21e-10	14.7321	Down-Regulated
P3H2	-2.49374	9.79137	-9.58047	4.1e-20	4.72e-19	34.7415	Down-Regulated
AGTR1	-2.49388	5.8331	-9.86813	3.77e-21	4.83e-20	37.0985	Down-Regulated
PKNOX2	-2.49592	7.00376	-12.157	4.57e-30	1.38e-28	57.4095	Down-Regulated
NMUR1	-2.49953	5.46851	-12.415	4.01e-31	1.34e-29	59.8215	Down-Regulated
CWH43	-2.50354	3.66056	-6.59317	1.36e-10	5.42e-10	13.2549	Down-Regulated
RXFP2	-2.50979	2.28618	-9.81868	5.93e-20	6.69e-19	34.4806	Down-Regulated
ROBO4	-2.51307	9.90623	-15.1096	5.98e-43	5.32e-41	86.8252	Down-Regulated
SLIT3	-2.51402	10.1211	-11.2384	2.35e-26	5.15e-25	48.9473	Down-Regulated
GLDN	-2.51609	7.71767	-10.8925	5.3e-25	1e-23	45.8649	Down-Regulated
KRT79	-2.51995	2.62947	-9.49636	1.28e-19	1.39e-18	33.6389	Down-Regulated
CLDN5	-2.52055	9.92051	-12.633	4.73e-32	1.72e-30	61.9389	Down-Regulated
JPH4	-2.52335	5.52412	-13.3672	3.59e-35	1.69e-33	69.0605	Down-Regulated
MT1M	-2.52537	6.44898	-9.51757	6.91e-20	7.74e-19	34.2266	Down-Regulated
CALCRL	-2.52686	10.4458	-15.6007	3.33e-45	3.61e-43	91.9774	Down-Regulated
PRSS35	-2.52837	4.41822	-10.7383	2.19e-24	3.91e-23	44.4619	Down-Regulated
EMP2	-2.53235	13.4926	-16.314	1.6e-48	2.44e-46	99.5619	Down-Regulated
SLC4A1	-2.53403	2.1583	-11.8181	3.39e-28	8.71e-27	53.1808	Down-Regulated
AOC3	-2.5357	11.0849	-13.5098	8.27e-36	4.14e-34	70.5146	Down-Regulated
LIMS2	-2.54591	9.57883	-15.2175	1.92e-43	1.8e-41	87.9519	Down-Regulated
RGCC	-2.54949	11.0349	-16.9812	1.15e-51	2.43e-49	106.751	Down-Regulated
SEC14L6	-2.55158	7.59028	-9.52517	6.49e-20	7.3e-19	34.2879	Down-Regulated
PCDH9	-2.55173	6.87981	-9.93417	2.16e-21	2.85e-20	37.6463	Down-Regulated
LRRC18	-2.55375	3.70372	-8.60979	1.03e-16	8.14e-16	27.0258	Down-Regulated
DMBT1	-2.55524	10.9955	-5.79522	1.19e-08	3.83e-08	8.83725	Down-Regulated
S1PR1	-2.55678	10.0751	-16.6977	2.51e-50	4.78e-48	103.686	Down-Regulated
MRC1	-2.55817	11.5192	-10.4134	3.6e-23	5.7e-22	41.6944	Down-Regulated
GRIK4	-2.55839	4.7184	-11.5086	2.08e-27	4.99e-26	51.3487	Down-Regulated
C9orf24	-2.56045	5.74496	-7.01164	7.47e-12	3.41e-11	16.0293	Down-Regulated
ERICH3	-2.56165	5.60183	-6.09721	2.2e-09	7.68e-09	10.4856	Down-Regulated
ALOX15	-2.56245	6.24215	-6.43662	2.81e-10	1.08e-09	12.4843	Down-Regulated
TMEM139	-2.56461	7.31311	-8.68126	5.22e-17	4.25e-16	27.6907	Down-Regulated
OLR1	-2.56467	10.2478	-11.6649	4.66e-28	1.19e-26	52.8289	Down-Regulated
TPPP3	-2.5681	10.2847	-10.2365	1.66e-22	2.45e-21	40.1856	Down-Regulated
RAMP2	-2.56937	9.24583	-16.6458	4.41e-50	8.05e-48	103.127	Down-Regulated
TAL1	-2.57039	6.82559	-15.6224	2.64e-45	2.9e-43	92.2063	Down-Regulated
ERBB4	-2.57155	6.41477	-8.75859	2.98e-17	2.49e-16	28.2453	Down-Regulated
KANK3	-2.57228	7.7052	-14.8095	1.39e-41	1.08e-39	83.7071	Down-Regulated
TGFBR3	-2.57313	9.31556	-13.7998	4.46e-37	2.48e-35	73.4114	Down-Regulated
DUSP27	-2.57404	2.65955	-9.40698	3.09e-19	3.18e-18	32.7759	Down-Regulated
C14orf132	-2.57499	9.36206	-13.5667	4.68e-36	2.38e-34	71.0801	Down-Regulated
NTRK2	-2.57771	7.03082	-9.19803	9.14e-19	8.93e-18	31.6783	Down-Regulated
ARHGEF26	-2.57922	9.42371	-14.7981	1.56e-41	1.21e-39	83.5894	Down-Regulated
ABI3BP	-2.58448	10.0271	-12.3227	9.41e-31	3.01e-29	58.9753	Down-Regulated
OR4F17	-2.58496	0.215414	-7.11697	1.15e-05	2.6e-05	1.88794	Down-Regulated
ATP1A2	-2.58672	6.05434	-9.77811	8.05e-21	1e-19	36.3491	Down-Regulated
SOX7	-2.58861	7.55499	-14.0477	3.59e-38	2.11e-36	75.9096	Down-Regulated
IQSEC3	-2.59172	6.11485	-12.1478	5.07e-30	1.52e-28	57.308	Down-Regulated
CYP2F1	-2.59366	3.95352	-6.89683	1.74e-11	7.63e-11	15.2254	Down-Regulated
SEMA5A	-2.60257	9.78988	-13.2455	1.16e-34	5.27e-33	67.8991	Down-Regulated
CXCR1	-2.60885	4.70881	-9.87337	3.85e-21	4.94e-20	37.0789	Down-Regulated
PLA2G3	-2.61345	5.2717	-7.4768	3.49e-13	1.85e-12	19.0369	Down-Regulated
HIGD1B	-2.61635	6.76168	-14.1912	8.28e-39	5.06e-37	77.3649	Down-Regulated
WFDC12	-2.6191	2.91281	-8.37654	9.25e-16	6.5e-15	24.8969	Down-Regulated
HSPB6	-2.62077	7.95449	-11.5302	1.62e-27	3.94e-26	51.5933	Down-Regulated
ANGPTL1	-2.62531	6.41697	-12.8227	7.46e-33	2.93e-31	63.7693	Down-Regulated
BTNL8	-2.62594	3.43787	-10.3299	8.68e-23	1.32e-21	40.829	Down-Regulated
ART4	-2.62866	5.35346	-10.7586	1.8e-24	3.24e-23	44.659	Down-Regulated
GPC5	-2.63046	4.88166	-8.42192	3.83e-16	2.81e-15	25.7309	Down-Regulated
NPR1	-2.6369	9.02418	-13.3225	5.38e-35	2.5e-33	68.6588	Down-Regulated
EMCN	-2.63886	9.03271	-14.8074	1.42e-41	1.1e-39	83.6853	Down-Regulated
ANKRD29	-2.64089	9.03182	-10.4911	1.83e-23	3e-22	42.3628	Down-Regulated
GGTLC1	-2.64256	7.85425	-6.40865	3.38e-10	1.28e-09	12.3079	Down-Regulated
GPC3	-2.65208	9.78298	-10.6017	6.96e-24	1.18e-22	43.319	Down-Regulated
LOC100506725	-2.66735	3.25975	-13.2032	2.1e-34	9.41e-33	67.309	Down-Regulated
SCGB3A2	-2.66792	11.3296	-5.51534	5.52e-08	1.64e-07	7.35094	Down-Regulated
SCN1A	-2.67004	6.16155	-8.45009	3.25e-16	2.4e-15	25.8946	Down-Regulated
TMEM132C	-2.67513	3.67722	-9.0436	5.09e-18	4.58e-17	30.0107	Down-Regulated
ANKRD66	-2.67866	4.07278	-7.17474	2.93e-12	1.4e-11	16.9807	Down-Regulated
MYZAP	-2.68328	3.86286	-11.9083	5.94e-29	1.62e-27	54.8743	Down-Regulated
MYH2	-2.685	2.65471	-11.6586	1.66e-27	4.02e-26	51.6017	Down-Regulated
GALNT13	-2.69029	5.98472	-8.09435	4.22e-15	2.77e-14	23.3684	Down-Regulated
SBSPON	-2.69202	6.9564	-13.41	2.25e-35	1.08e-33	69.5234	Down-Regulated
PCSK9	-2.69203	7.92929	-7.72721	5.83e-14	3.4e-13	20.7887	Down-Regulated
DACH1	-2.69212	7.0361	-12.5942	6.89e-32	2.48e-30	61.5661	Down-Regulated
HPSE2	-2.69648	4.68864	-9.81551	6.34e-21	7.96e-20	36.5881	Down-Regulated
SEMA3G	-2.69841	8.61117	-15.3435	5.09e-44	5e-42	89.2716	Down-Regulated
FAM189A1	-2.69936	4.71488	-10.4533	2.71e-23	4.35e-22	41.9774	Down-Regulated
SCN7A	-2.71237	9.05113	-10.9872	2.3e-25	4.51e-24	46.6922	Down-Regulated
SYN2	-2.71246	4.18762	-10.4243	3.39e-23	5.39e-22	41.7538	Down-Regulated
KHDRBS2	-2.71393	5.62484	-9.20133	9.16e-19	8.95e-18	31.6775	Down-Regulated
CCL23	-2.71522	5.12306	-11.0716	1.08e-25	2.18e-24	47.443	Down-Regulated
RNF182	-2.71833	5.12362	-11.2319	2.55e-26	5.56e-25	48.8671	Down-Regulated
ANXA8	-2.71917	5.15943	-7.62322	1.28e-13	7.17e-13	20.0178	Down-Regulated
BCHE	-2.72131	6.37144	-11.1963	3.45e-26	7.36e-25	48.569	Down-Regulated
RSPO4	-2.72168	5.91712	-9.48632	9.21e-20	1.02e-18	33.9445	Down-Regulated
MFAP4	-2.73155	11.6409	-12.2847	1.35e-30	4.28e-29	58.6152	Down-Regulated
SLC14A1	-2.73227	6.00148	-11.4211	4.43e-27	1.03e-25	50.6001	Down-Regulated
KLB	-2.73312	5.80541	-9.70151	1.52e-20	1.83e-19	35.721	Down-Regulated
SYT15	-2.74044	4.43525	-11.6756	4.45e-28	1.13e-26	52.8768	Down-Regulated
LPL	-2.74131	10.4655	-10.1434	3.67e-22	5.29e-21	39.3983	Down-Regulated
LOC105375014	-2.7431	1.65581	-13.0207	2.55e-30	7.82e-29	58.1473	Down-Regulated
ACKR4	-2.74663	5.24245	-12.4422	2.99e-31	1.01e-29	60.112	Down-Regulated
C11orf88	-2.75762	4.84175	-7.42371	4.92e-13	2.56e-12	18.6968	Down-Regulated
PCOLCE2	-2.75948	7.55258	-10.0716	6.77e-22	9.47e-21	38.7939	Down-Regulated
FGFR4	-2.76153	8.87113	-10.7956	1.26e-24	2.3e-23	45.0112	Down-Regulated
C1QTNF7	-2.76309	6.80756	-10.978	2.47e-25	4.83e-24	46.6212	Down-Regulated
ALPP	-2.76455	5.16855	-7.75838	5.03e-14	2.96e-13	20.9378	Down-Regulated
KIAA0408	-2.77662	3.39836	-10.9234	6.92e-25	1.3e-23	45.6187	Down-Regulated
ADGRE3	-2.77781	4.88737	-12.0252	1.74e-29	4.96e-28	56.0877	Down-Regulated
TEKT1	-2.78913	5.61739	-6.48782	2.12e-10	8.24e-10	12.7644	Down-Regulated
CHRDL1	-2.78974	9.08313	-9.91691	2.52e-21	3.3e-20	37.4959	Down-Regulated
KL	-2.79083	6.82786	-12.822	7.51e-33	2.95e-31	63.7626	Down-Regulated
FAM46B	-2.79187	7.83006	-13.2078	1.68e-34	7.6e-33	67.5285	Down-Regulated
ASPA	-2.80362	5.40325	-13.1609	2.78e-34	1.23e-32	67.0298	Down-Regulated
RAMP3	-2.80597	9.21121	-15.64	2.19e-45	2.42e-43	92.3922	Down-Regulated
LRRK2	-2.80696	11.2535	-9.63925	2.53e-20	2.96e-19	35.2192	Down-Regulated
COLEC10	-2.8083	3.26685	-12.3017	1.48e-30	4.67e-29	58.5297	Down-Regulated
OGN	-2.81007	7.12034	-9.45255	1.17e-19	1.27e-18	33.709	Down-Regulated
CDO1	-2.81175	6.05675	-13.3712	3.31e-35	1.57e-33	69.1403	Down-Regulated
C20orf85	-2.81611	6.2674	-5.98594	4.31e-09	1.46e-08	9.83617	Down-Regulated
ADGRE1	-2.81655	6.16986	-11.5807	1.02e-27	2.52e-26	52.0559	Down-Regulated
AARD	-2.81919	5.37621	-9.21016	8.49e-19	8.32e-18	31.7524	Down-Regulated
LIN7A	-2.82038	7.21688	-15.5016	9.54e-45	9.91e-43	90.9324	Down-Regulated
ZBTB16	-2.82248	6.82743	-8.55382	1.39e-16	1.08e-15	26.7254	Down-Regulated
SCN4B	-2.82846	7.84773	-13.0865	5.58e-34	2.39e-32	66.3385	Down-Regulated
SIRPB1	-2.83268	7.51756	-12.6686	3.35e-32	1.24e-30	62.2813	Down-Regulated
ANOS1	-2.83604	10.342	-13.4429	1.62e-35	7.86e-34	69.8496	Down-Regulated
SYNDIG1L	-2.84023	4.38854	-10.1038	5.58e-22	7.86e-21	38.9884	Down-Regulated
FHL5	-2.84225	6.39003	-13.6551	1.92e-36	1.01e-34	71.9621	Down-Regulated
FAM216B	-2.85281	6.17002	-7.07825	4.97e-12	2.32e-11	16.4325	Down-Regulated
MASP1	-2.85367	6.47125	-11.4695	2.84e-27	6.68e-26	51.0398	Down-Regulated
DCC	-2.85407	5.49118	-11.6269	6.81e-28	1.71e-26	52.4543	Down-Regulated
TNXB	-2.85628	9.56848	-11.4263	4.23e-27	9.8e-26	50.6468	Down-Regulated
STX11	-2.85806	8.29326	-17.125	2.38e-52	5.61e-50	108.311	Down-Regulated
RBP4	-2.85952	7.07633	-9.52533	6.44e-20	7.25e-19	34.2953	Down-Regulated
KCNK3	-2.8654	8.44316	-10.6307	5.39e-24	9.27e-23	43.571	Down-Regulated
DNASE2B	-2.86735	4.11631	-10.4661	2.69e-23	4.31e-22	41.9891	Down-Regulated
PRG4	-2.86899	7.34076	-8.9257	7.83e-18	6.94e-17	29.5607	Down-Regulated
AADAC	-2.87218	5.93191	-8.08049	4.91e-15	3.21e-14	23.2224	Down-Regulated
C1orf87	-2.87432	4.56801	-7.47445	4.02e-13	2.11e-12	18.9076	Down-Regulated
CAV3	-2.88932	2.03652	-13.3037	2.54e-33	1.03e-31	64.9036	Down-Regulated
PRKG2	-2.89062	6.25264	-11.8263	1.04e-28	2.78e-27	54.3192	Down-Regulated
HSD17B6	-2.89102	9.2428	-11.0493	1.3e-25	2.6e-24	47.2548	Down-Regulated
FAT3	-2.89857	5.35251	-10.779	1.5e-24	2.73e-23	44.8377	Down-Regulated
CCDC85A	-2.91169	5.48401	-13.0691	7.59e-34	3.21e-32	66.0372	Down-Regulated
LOC100506289	-2.91341	3.21363	-12.2647	4.3e-30	1.3e-28	57.4911	Down-Regulated
NXF3	-2.9138	4.53171	-10.1317	4.4e-22	6.28e-21	39.2227	Down-Regulated
ZNF385B	-2.91873	8.09989	-8.52379	1.73e-16	1.33e-15	26.5095	Down-Regulated
SLC5A9	-2.93394	5.86132	-10.767	1.62e-24	2.93e-23	44.761	Down-Regulated
SLC6A13	-2.93558	3.3024	-12.8121	1.45e-32	5.54e-31	63.1227	Down-Regulated
OTC	-2.94002	2.26295	-13.0361	9.8e-32	3.45e-30	61.309	Down-Regulated
TINCR	-2.94169	6.01174	-10.4055	3.85e-23	6.08e-22	41.6272	Down-Regulated
FXYD1	-2.94674	4.72239	-14.5436	2.38e-40	1.67e-38	80.8869	Down-Regulated
AFF3	-2.94894	7.72558	-11.2268	2.61e-26	5.68e-25	48.8433	Down-Regulated
VIPR1	-2.94911	9.2757	-12.995	1.38e-33	5.7e-32	65.4443	Down-Regulated
CASQ2	-2.95114	4.78736	-10.9784	2.59e-25	5.07e-24	46.5737	Down-Regulated
SLC46A2	-2.95126	6.86603	-9.31872	3.45e-19	3.54e-18	32.6391	Down-Regulated
SLITRK2	-2.95642	3.28693	-11.4888	3.56e-27	8.32e-26	50.828	Down-Regulated
CNTFR	-2.96384	3.593	-10.2562	1.9e-22	2.81e-21	40.0582	Down-Regulated
KCNT2	-2.97105	5.87374	-13.8826	1.93e-37	1.09e-35	74.2437	Down-Regulated
IRX1	-2.97112	5.00684	-7.89781	1.99e-14	1.22e-13	21.8559	Down-Regulated
SSTR1	-2.98188	6.55633	-10.1087	5.06e-22	7.17e-21	39.083	Down-Regulated
BMPER	-2.98396	6.03419	-10.9918	2.28e-25	4.47e-24	46.7031	Down-Regulated
FPR2	-2.9879	6.47201	-12.2803	1.43e-30	4.51e-29	58.5592	Down-Regulated
OR4F4	-2.98859	0.760275	-3.37362	0.0115216	0.017731	-2.58242	Down-Regulated
DUOX1	-2.98989	10.3588	-11.4308	4.05e-27	9.43e-26	50.6878	Down-Regulated
NRG3	-2.99003	3.3328	-12.2303	3.68e-30	1.12e-28	57.6359	Down-Regulated
CCBE1	-2.99266	7.45891	-11.0081	1.88e-25	3.73e-24	46.8885	Down-Regulated
AGRP	-2.99728	3.9462	-12.3675	7.08e-31	2.3e-29	59.2609	Down-Regulated
LOC105373373	-3.00562	4.23354	-9.9575	3.95e-21	5.06e-20	37.0829	Down-Regulated
LOC102723548	-3.01903	4.22249	-11.8363	1.27e-28	3.39e-27	54.1258	Down-Regulated
LOC101929494	-3.02564	4.20012	-12.6405	4.63e-32	1.69e-30	61.9614	Down-Regulated
LAMP3	-3.03797	11.8355	-13.3586	3.75e-35	1.76e-33	69.0157	Down-Regulated
CAMP	-3.04356	3.72603	-11.641	7e-28	1.75e-26	52.431	Down-Regulated
C2orf91	-3.04593	3.38506	-12.2042	5.38e-30	1.61e-28	57.2617	Down-Regulated
RIMS4	-3.05064	4.24687	-9.28992	5.41e-19	5.4e-18	32.2052	Down-Regulated
PRX	-3.06168	9.09355	-15.9022	1.34e-46	1.66e-44	95.1691	Down-Regulated
MAMDC2	-3.06408	8.28646	-11.5751	1.07e-27	2.65e-26	52.0048	Down-Regulated
DNAH9	-3.07404	5.81979	-7.25337	1.53e-12	7.56e-12	17.5836	Down-Regulated
NTNG1	-3.07634	5.49072	-9.62062	3.17e-20	3.71e-19	34.9973	Down-Regulated
ALAS2	-3.07685	2.6921	-12.5156	4.22e-31	1.4e-29	59.792	Down-Regulated
SUSD2	-3.07859	11.9006	-9.41615	1.57e-19	1.68e-18	33.4169	Down-Regulated
EDN3	-3.08113	2.57267	-10.3545	4.65e-22	6.62e-21	39.2401	Down-Regulated
LYVE1	-3.0824	8.12609	-14.9173	4.5e-42	3.71e-40	84.8243	Down-Regulated
RASGRF1	-3.08242	8.54862	-10.0444	8.52e-22	1.17e-20	38.5666	Down-Regulated
TEK	-3.08694	8.9249	-18.1133	4.43e-57	2.55e-54	119.125	Down-Regulated
BDNF	-3.09695	5.69686	-11.4976	2.19e-27	5.24e-26	51.2965	Down-Regulated
CDH19	-3.10043	3.82801	-10.7988	1.81e-24	3.26e-23	44.6635	Down-Regulated
DPP6	-3.11232	4.07613	-12.79	1.23e-32	4.74e-31	63.2788	Down-Regulated
TRIM58	-3.11462	3.29296	-12.113	1e-29	2.93e-28	56.6392	Down-Regulated
RXFP1	-3.12273	5.54707	-14.8689	7.67e-42	6.12e-40	84.2941	Down-Regulated
MME	-3.12448	8.97837	-12.5136	1.5e-31	5.18e-30	60.7938	Down-Regulated
PKHD1L1	-3.13041	5.33153	-12.5566	1.04e-31	3.67e-30	61.1567	Down-Regulated
PPBP	-3.13074	4.23477	-9.57191	5.03e-20	5.72e-19	34.5447	Down-Regulated
FAM189A2	-3.14049	8.71259	-12.5869	7.39e-32	2.65e-30	61.496	Down-Regulated
LHFPL3	-3.14484	4.23207	-9.81983	7.99e-21	9.94e-20	36.3697	Down-Regulated
PLA2G4F	-3.1486	8.78161	-12.064	1.12e-29	3.25e-28	56.5211	Down-Regulated
TRIM71	-3.15112	4.31686	-9.48799	1.02e-19	1.13e-18	33.8449	Down-Regulated
AGBL1	-3.15267	3.21427	-12.0257	1.1e-28	2.95e-27	54.3084	Down-Regulated
C2orf71	-3.15271	3.12879	-10.9673	9.34e-25	1.73e-23	45.3432	Down-Regulated
ACTN2	-3.15684	4.49359	-13.1585	2.79e-34	1.24e-32	67.0255	Down-Regulated
ADRB2	-3.16783	7.76572	-14.8052	1.45e-41	1.12e-39	83.6627	Down-Regulated
PTPN5	-3.16952	2.95364	-13.9479	2.02e-37	1.15e-35	74.2057	Down-Regulated
SPOCK2	-3.17875	11.6233	-16.6806	3.02e-50	5.7e-48	103.502	Down-Regulated
LRRN3	-3.18491	6.08712	-14.0126	5.26e-38	3.07e-36	75.5319	Down-Regulated
LOC283299	-3.18838	2.52035	-13.8569	1.62e-35	7.87e-34	69.9151	Down-Regulated
ARC	-3.19984	5.27897	-12.8143	8.69e-33	3.39e-31	63.6189	Down-Regulated
LOC101928858	-3.20384	3.80622	-11.9968	3.22e-29	8.99e-28	55.4869	Down-Regulated
VEPH1	-3.21586	8.76473	-11.9128	4.6e-29	1.27e-27	55.1225	Down-Regulated
SCARA5	-3.22915	6.64465	-9.3012	4.04e-19	4.12e-18	32.4833	Down-Regulated
CLEC4M	-3.24454	2.32023	-12.6225	8.08e-31	2.61e-29	59.19	Down-Regulated
SLC19A3	-3.26042	6.90744	-13.8275	3.37e-37	1.88e-35	73.6891	Down-Regulated
CHRNA2	-3.26522	2.03958	-14.7695	9.84e-39	5.98e-37	77.2788	Down-Regulated
OVCH2	-3.26815	3.21578	-12.3784	2.64e-30	8.05e-29	57.9888	Down-Regulated
ABCA8	-3.26967	8.14026	-13.3643	3.55e-35	1.67e-33	69.0715	Down-Regulated
CACNA1S	-3.2715	2.19014	-14.1679	5.09e-37	2.81e-35	73.3409	Down-Regulated
IGSF10	-3.28343	7.66133	-12.5709	8.63e-32	3.07e-30	61.3424	Down-Regulated
COL6A6	-3.29016	7.81032	-11.4151	4.74e-27	1.09e-25	50.5339	Down-Regulated
CD36	-3.32454	9.78358	-14.6466	7.54e-41	5.45e-39	82.0259	Down-Regulated
IL1RL1	-3.32742	6.95815	-11.5029	2.11e-27	5.06e-26	51.3322	Down-Regulated
RXRG	-3.33144	4.82955	-10.888	6.61e-25	1.25e-23	45.6529	Down-Regulated
SLC27A6	-3.34185	3.16979	-11.0985	2.92e-25	5.69e-24	46.4909	Down-Regulated
LOC102724488	-3.34754	4.57447	-12.3553	7.22e-31	2.34e-29	59.2391	Down-Regulated
FMO2	-3.35656	10.2814	-15.1242	5.14e-43	4.58e-41	86.9767	Down-Regulated
C2orf40	-3.36255	5.49699	-10.3367	7.97e-23	1.22e-21	40.9129	Down-Regulated
CACNA2D2	-3.37065	10.3669	-9.92024	2.43e-21	3.19e-20	37.5305	Down-Regulated
TCF21	-3.37456	7.7664	-14.417	8.34e-40	5.58e-38	79.6428	Down-Regulated
ALKAL2	-3.37681	4.63685	-14.2616	4.34e-39	2.71e-37	78.0079	Down-Regulated
GYPE	-3.38035	4.07987	-17.1659	2.39e-52	5.61e-50	108.309	Down-Regulated
SDPR	-3.38053	10.6557	-16.2502	3.18e-48	4.68e-46	98.8791	Down-Regulated
SFRP5	-3.38792	4.60421	-9.92148	3.17e-21	4.11e-20	37.2795	Down-Regulated
PGC	-3.39245	10.846	-5.69956	2.03e-08	6.34e-08	8.32093	Down-Regulated
DNASE1L3	-3.41052	6.11954	-12.5252	1.46e-31	5.05e-30	60.8247	Down-Regulated
SFTPD	-3.42977	11.9606	-9.31524	3.55e-19	3.63e-18	32.6115	Down-Regulated
FOSB	-3.43736	10.6696	-10.1559	3.3e-22	4.78e-21	39.5036	Down-Regulated
MGAT3	-3.45199	8.11092	-15.0465	1.16e-42	9.96e-41	86.1677	Down-Regulated
NECAB1	-3.46964	6.68857	-16.6158	6.11e-50	1.1e-47	102.803	Down-Regulated
EDNRB	-3.47298	9.39593	-18.0645	7.61e-57	4.04e-54	118.587	Down-Regulated
FGF10	-3.49793	3.5331	-13.6806	4.56e-36	2.33e-34	71.1252	Down-Regulated
ANXA8L1	-3.49933	5.21291	-11.3417	1.06e-26	2.38e-25	49.7407	Down-Regulated
IHH	-3.5018	4.20026	-10.3519	7.96e-23	1.22e-21	40.918	Down-Regulated
TCEAL2	-3.50983	4.60705	-12.2534	2.17e-30	6.71e-29	58.1527	Down-Regulated
CSF3	-3.52644	5.3259	-9.71503	1.47e-20	1.78e-19	35.7584	Down-Regulated
MARCO	-3.5288	10.6317	-11.2818	1.58e-26	3.51e-25	49.3382	Down-Regulated
DES	-3.53749	8.27383	-12.4261	3.49e-31	1.17e-29	59.9589	Down-Regulated
FGFBP2	-3.5403	4.1905	-14.9826	2.55e-42	2.16e-40	85.3866	Down-Regulated
FOLR3	-3.54549	3.61301	-11.8697	1.61e-28	4.27e-27	53.9023	Down-Regulated
FHL1	-3.55662	10.364	-17.2631	5.24e-53	1.43e-50	109.813	Down-Regulated
MAPK4	-3.56733	5.69527	-9.69803	1.71e-20	2.05e-19	35.6063	Down-Regulated
CRTAC1	-3.5766	9.31078	-10.7136	2.6e-24	4.59e-23	44.2935	Down-Regulated
RSPO2	-3.57665	4.97024	-11.4077	6.26e-27	1.44e-25	50.263	Down-Regulated
ST8SIA6	-3.58316	4.9916	-14.742	3.32e-41	2.48e-39	82.844	Down-Regulated
SEC14L3	-3.59638	3.41109	-10.8844	1.39e-24	2.54e-23	44.9385	Down-Regulated
CCDC141	-3.60126	5.39315	-14.516	2.92e-40	2.05e-38	80.6828	Down-Regulated
GPA33	-3.61083	5.59443	-12.8167	8.49e-33	3.32e-31	63.6417	Down-Regulated
SH3GL2	-3.61534	3.65201	-11.8334	2.21e-28	5.78e-27	53.5891	Down-Regulated
ADRB1	-3.62243	6.69529	-12.9087	3.52e-33	1.41e-31	64.5154	Down-Regulated
PLA2G1B	-3.63001	6.01602	-10.0639	7.82e-22	1.09e-20	38.6545	Down-Regulated
PI16	-3.65048	4.64472	-11.5499	1.58e-27	3.83e-26	51.6262	Down-Regulated
RBP2	-3.65419	3.33499	-14.1867	2.36e-38	1.41e-36	76.3412	Down-Regulated
RETN	-3.65546	5.3918	-11.8707	7.63e-29	2.06e-27	54.6239	Down-Regulated
CHRM2	-3.66616	2.72688	-13.2306	7.95e-33	3.11e-31	63.7829	Down-Regulated
BTNL9	-3.66869	7.6724	-14.8201	1.24e-41	9.73e-40	83.8173	Down-Regulated
PCDH15	-3.66982	4.01101	-12.2321	6.77e-30	2e-28	57.0452	Down-Regulated
CAV1	-3.67711	12.3382	-17.8474	8.42e-56	4.04e-53	116.201	Down-Regulated
HBA1	-3.68254	2.70413	-14.8982	1.01e-40	7.21e-39	81.777	Down-Regulated
CYP1A2	-3.68396	2.19033	-14.0588	6.9e-36	3.47e-34	70.78	Down-Regulated
LRRC36	-3.70485	6.51294	-14.0503	3.5e-38	2.06e-36	75.9362	Down-Regulated
ITLN1	-3.71201	4.31444	-10.7896	1.56e-24	2.83e-23	44.8027	Down-Regulated
STXBP6	-3.72317	7.38809	-15.5699	4.62e-45	4.96e-43	91.6519	Down-Regulated
WNT7A	-3.75638	5.59488	-10.0344	1.12e-21	1.52e-20	38.307	Down-Regulated
TNR	-3.78245	4.03506	-13.6576	2.81e-36	1.46e-34	71.5915	Down-Regulated
RSPO1	-3.79401	4.43398	-14.7753	2.71e-41	2.04e-39	83.0445	Down-Regulated
INMT	-3.8165	9.79621	-15.5393	6.39e-45	6.79e-43	91.3298	Down-Regulated
GDF10	-3.83332	6.42095	-13.6116	3.11e-36	1.61e-34	71.4858	Down-Regulated
CD5L	-3.83923	2.96739	-16.0682	9.71e-46	1.14e-43	93.2407	Down-Regulated
ODAM	-3.83955	3.40701	-13.582	3.43e-35	1.62e-33	69.1417	Down-Regulated
CYP4B1	-3.8897	10.7209	-10.1251	4.29e-22	6.13e-21	39.2443	Down-Regulated
NOS1	-3.91421	4.83438	-11.2215	3.08e-26	6.65e-25	48.6849	Down-Regulated
ACADL	-3.92474	6.49334	-12.5784	8.88e-32	3.15e-30	61.3162	Down-Regulated
F11	-3.93863	4.71723	-11.5077	4.36e-27	1.01e-25	50.6371	Down-Regulated
C8B	-3.94205	5.02228	-10.5312	1.83e-23	3e-22	42.375	Down-Regulated
CLEC3B	-3.94652	8.3362	-17.1955	1.1e-52	2.77e-50	109.078	Down-Regulated
SCUBE1	-3.951	6.95953	-15.9909	5.36e-47	6.93e-45	96.0765	Down-Regulated
ADRA1A	-3.97229	3.11436	-14.609	1.25e-39	8.26e-38	79.2753	Down-Regulated
TNNC1	-3.97306	7.78465	-14.602	1.2e-40	8.51e-39	81.5666	Down-Regulated
HTR3C	-4.02102	2.31319	-15.2558	1.5e-40	1.06e-38	81.4352	Down-Regulated
TRHDE	-4.02558	4.58785	-12.4164	5.61e-31	1.85e-29	59.4954	Down-Regulated
GPIHBP1	-4.05237	6.94306	-15.8009	4.09e-46	4.88e-44	94.06	Down-Regulated
ECEL1P2	-4.13692	4.74083	-12.7961	1.53e-32	5.86e-31	63.0641	Down-Regulated
ANGPT4	-4.13762	3.96756	-17.8867	1.63e-55	6.84e-53	115.555	Down-Regulated
ADAMTS8	-4.13802	7.11699	-14.2496	4.55e-39	2.82e-37	77.9597	Down-Regulated
NCKAP5	-4.14773	7.36908	-16.1455	9.83e-48	1.35e-45	97.7595	Down-Regulated
SGCG	-4.15986	3.80384	-17.8028	2.81e-55	1.09e-52	115.011	Down-Regulated
SLCO1A2	-4.1617	4.46996	-10.7839	3.1e-24	5.46e-23	44.1437	Down-Regulated
RTKN2	-4.17041	9.44047	-21.1379	7.69e-72	5.17e-68	152.872	Down-Regulated
AQP4	-4.18197	10.7529	-10.3435	6.88e-23	1.06e-21	41.0549	Down-Regulated
OVCH1	-4.18594	3.31392	-16.2766	2.15e-47	2.87e-45	97.0067	Down-Regulated
GPD1	-4.18949	7.21119	-15.8305	2.88e-46	3.49e-44	94.4081	Down-Regulated
PEBP4	-4.19469	8.42792	-10.807	1.16e-24	2.13e-23	45.0925	Down-Regulated
CLIC5	-4.19524	10.0916	-16.0437	2.93e-47	3.85e-45	96.6743	Down-Regulated
AGTR2	-4.25357	6.08371	-10.1771	4.05e-22	5.82e-21	39.316	Down-Regulated
KRT4	-4.28803	6.53811	-10.9528	3.3e-25	6.36e-24	46.3373	Down-Regulated
LOC101928372	-4.29011	2.37791	-18.393	1.81e-53	5.2e-51	110.948	Down-Regulated
KCNA4	-4.3037	2.88612	-16.8635	5.01e-49	8.21e-47	100.758	Down-Regulated
HBA2	-4.3078	7.68823	-15.066	1.04e-42	9e-41	86.2822	Down-Regulated
ANGPTL7	-4.32374	2.75472	-16.8551	7.74e-50	1.38e-47	102.594	Down-Regulated
CHRM1	-4.35266	3.2209	-16.3747	8.84e-47	1.11e-44	95.6263	Down-Regulated
FCN3	-4.37946	8.33453	-16.3249	1.42e-48	2.19e-46	99.6784	Down-Regulated
FREM3	-4.38766	2.59911	-18.2776	1.12e-55	5.15e-53	115.948	Down-Regulated
MS4A15	-4.39177	7.49766	-10.0649	7.81e-22	1.09e-20	38.6554	Down-Regulated
RS1	-4.40147	3.54761	-17.993	5.7e-56	2.88e-53	116.596	Down-Regulated
SFTPA2	-4.42825	15.4374	-9.39967	1.79e-19	1.91e-18	33.2849	Down-Regulated
C10orf67	-4.43002	3.5864	-16.6573	3.89e-49	6.48e-47	100.987	Down-Regulated
ADH1B	-4.43026	9.86933	-11.5159	1.92e-27	4.63e-26	51.4267	Down-Regulated
HBB	-4.44647	9.93585	-14.4932	3.7e-40	2.57e-38	80.4489	Down-Regulated
HHIP	-4.47013	7.9438	-11.512	1.99e-27	4.79e-26	51.3918	Down-Regulated
MYOC	-4.47368	2.96853	-16.9672	1.18e-49	2.04e-47	102.194	Down-Regulated
ADCY8	-4.49087	3.21197	-14.5068	8.96e-38	5.19e-36	75.0853	Down-Regulated
CNTN6	-4.50852	5.23399	-14.2559	6.61e-39	4.05e-37	77.5945	Down-Regulated
FAM107A	-4.56845	8.66967	-18.8613	1.07e-60	1.2e-57	127.396	Down-Regulated
VEGFD	-4.57511	6.73325	-13.6825	1.56e-36	8.29e-35	72.1712	Down-Regulated
PTPRQ	-4.58885	3.94491	-16.5586	9.93e-49	1.58e-46	100.056	Down-Regulated
TMEM100	-4.62024	7.83352	-15.7968	4.12e-46	4.89e-44	94.0511	Down-Regulated
MCEMP1	-4.63186	7.93329	-15.4608	1.47e-44	1.5e-42	90.5031	Down-Regulated
CHIAP2	-4.65334	4.5597	-12.2687	1.37e-29	3.92e-28	56.3749	Down-Regulated
SFTPA1	-4.68682	15.0037	-9.51798	6.84e-20	7.67e-19	34.2359	Down-Regulated
RPL13AP17	-4.69075	4.6471	-13.6398	1.29e-35	6.29e-34	70.1058	Down-Regulated
GRIA1	-4.70545	5.30007	-14.3724	2.02e-39	1.31e-37	78.771	Down-Regulated
GKN2	-4.75053	6.5687	-10.4885	2.49e-23	4.02e-22	42.0688	Down-Regulated
WNT3A	-4.76278	4.68552	-16.2601	6.26e-48	9.01e-46	98.2154	Down-Regulated
SH3GL3	-4.79123	3.47426	-17.398	2.28e-51	4.6e-49	106.11	Down-Regulated
SOSTDC1	-4.87983	5.57979	-13.1945	3.2e-34	1.4e-32	66.9015	Down-Regulated
WIF1	-4.88241	8.12894	-11.3482	9.39e-27	2.12e-25	49.8584	Down-Regulated
CPB2	-4.90277	5.99389	-12.5456	1.5e-31	5.17e-30	60.8021	Down-Regulated
CA4	-5.20663	5.75242	-15.7173	1.57e-45	1.78e-43	92.7287	Down-Regulated
SCGB1A1	-5.28985	9.35757	-8.95493	6.52e-18	5.82e-17	29.7425	Down-Regulated
ANKRD1	-5.31853	6.02448	-16.0462	3.07e-47	4e-45	96.6289	Down-Regulated
UPK3B	-5.36389	7.61257	-16.443	3.97e-49	6.56e-47	100.945	Down-Regulated
GPM6A	-5.51557	6.08053	-18.4125	2.49e-58	1.77e-55	121.987	Down-Regulated
FABP4	-5.68977	6.96801	-19.7062	9.99e-65	2.52e-61	136.609	Down-Regulated
CD300LG	-5.69478	3.91947	-18.0501	1.22e-55	5.45e-53	115.854	Down-Regulated
SERTM1	-5.93655	3.98181	-18.9069	5.06e-57	2.84e-54	119.046	Down-Regulated
AGER	-6.23657	10.6778	-19.4034	2.46e-63	3.81e-60	133.428	Down-Regulated
LGI3	-6.24753	6.00342	-15.3663	6.31e-44	6.12e-42	89.0628	Down-Regulated
ITLN2	-6.40974	4.57559	-17.9029	1.82e-54	6.23e-52	113.174	Down-Regulated
CLDN18	-6.53926	9.35837	-13.6651	1.78e-36	9.4e-35	72.0404	Down-Regulated
SLC6A4	-7.33159	5.45702	-21.881	2e-75	2.02e-71	161.067	Down-Regulated
SFTPC	-8.08201	12.5356	-13.1871	2.1e-34	9.41e-33	67.3064	Down-Regulated

## Sheet: S2
row.names(tT)	logFC	AveExpr	t	P.Value	adj.P.Val	B	regulated
GAS5	102.847	174.214	4.34497	1.65e-05	0.000156438	1.685	Up-Regulated
SNHG6	65.0609	142.516	4.54309	6.77e-06	6.98e-05	2.53527	Up-Regulated
ZFAS1	57.2408	137.271	3.60668	0.000337327	0.00219339	-1.16824	Up-Regulated
RP11-462G2.1	38.3891	38.6268	3.08769	0.00211523	0.0107495	-2.87043	Up-Regulated
RP11-326C3.2	38.3845	45.7199	3.63823	0.000299413	0.00197802	-1.05662	Up-Regulated
AFAP1-AS1	35.3477	32.1092	7.22203	1.65e-12	4.66e-11	17.3393	Up-Regulated
LINC01436	25.3648	25.7656	3.03024	0.00255434	0.0126691	-3.0432	Up-Regulated
RP11-350J20.12	24.7728	26.4605	5.24945	2.16e-07	3.03e-06	5.85093	Up-Regulated
AL450992.2	24.759	30.592	6.05414	2.56e-09	4.93e-08	10.1529	Up-Regulated
SNHG8	22.9548	116.429	2.56753	0.0104961	0.0411527	-4.31961	Up-Regulated
SNHG1	22.6494	31.0719	7.29604	9.98e-13	2.9e-11	17.8307	Up-Regulated
LINC00342	22.0094	26.8069	2.97176	0.00308582	0.0147972	-3.21584	Up-Regulated
RP11-295G20.2	21.687	23.0311	4.05634	5.68e-05	0.00046301	0.509921	Up-Regulated
RP11-285F7.2	19.0234	63.2256	3.03588	0.00250774	0.012468	-3.02636	Up-Regulated
CTA-384D8.35	17.7111	18.5955	6.0636	2.42e-09	4.69e-08	10.2067	Up-Regulated
DANCR	17.69	35.1429	5.17699	3.13e-07	4.29e-06	5.49065	Up-Regulated
RP6-65G23.3	16.9935	17.7003	6.43614	2.6e-10	5.73e-09	12.3837	Up-Regulated
CTD-2510F5.4	16.8085	18.8855	6.42442	2.79e-10	6.12e-09	12.3135	Up-Regulated
RP11-519G16.5	16.6105	15.9311	3.91654	0.000100702	0.00076175	-0.0318217	Up-Regulated
SNHG3	16.2547	22.7344	6.82961	2.19e-11	5.46e-10	14.8044	Up-Regulated
HCP5	15.0464	57.3165	2.61176	0.00924487	0.0370307	-4.2065	Up-Regulated
CTB-193M12.5	14.8195	22.351	6.87851	1.59e-11	4.09e-10	15.1138	Up-Regulated
PCAT6	14.7393	15.7365	8.59512	8e-17	3.18e-15	27.1095	Up-Regulated
RP11-12G12.7	14.3042	18.6785	6.67771	5.77e-11	1.38e-09	13.8553	Up-Regulated
RP11-147L13.11	14.17	52.3141	3.04015	0.00247304	0.0123208	-3.01361	Up-Regulated
TUG1	14.0601	70.3104	3.49541	0.000510108	0.00315192	-1.55452	Up-Regulated
RP3-340N1.2	13.3454	12.1664	4.4336	1.11e-05	0.000108986	2.061	Up-Regulated
RP11-284F21.10	13.0688	12.3213	4.48407	8.86e-06	8.88e-05	2.27829	Up-Regulated
SNHG15	12.8811	24.2014	5.11785	4.23e-07	5.67e-06	5.19997	Up-Regulated
ANKRD10-IT1	12.6015	27.8258	3.08055	0.00216571	0.0109829	-2.89206	Up-Regulated
CTB-131K11.1	11.6786	43.6729	3.75995	0.000187465	0.00130718	-0.617246	Up-Regulated
DRAIC	10.7602	10.5196	3.24276	0.0012529	0.00685161	-2.38844	Up-Regulated
CTD-2619J13.13	9.71971	10.0514	4.53162	7.13e-06	7.3e-05	2.4851	Up-Regulated
PP7080	9.59022	17.3013	5.64223	2.65e-08	4.35e-07	7.88237	Up-Regulated
RP11-304L19.3	9.37233	9.11285	4.73111	2.82e-06	3.19e-05	3.37476	Up-Regulated
FAM83A-AS1	9.32367	8.46431	4.13457	4.09e-05	0.000346834	0.820934	Up-Regulated
EBLN3P	9.06069	34.2377	4.47404	9.27e-06	9.24e-05	2.23494	Up-Regulated
RP11-510N19.5	8.94037	10.8185	4.87048	1.44e-06	1.74e-05	4.01733	Up-Regulated
LINC01614	8.86442	8.70699	4.57165	5.94e-06	6.2e-05	2.66075	Up-Regulated
SNHG12	8.79845	15.2609	6.43208	2.67e-10	5.87e-09	12.3594	Up-Regulated
RP11-304L19.1	8.77308	8.57745	4.92152	1.13e-06	1.39e-05	4.25695	Up-Regulated
AC005083.1	8.6111	14.9832	4.40378	1.27e-05	0.000123531	1.93368	Up-Regulated
SNHG17	8.59328	15.535	6.48643	1.91e-10	4.25e-09	12.6862	Up-Regulated
RP11-834C11.4	8.57759	14.0785	2.88393	0.00407561	0.0185931	-3.46896	Up-Regulated
CTD-2015H6.3	8.56341	17.4871	6.11162	1.83e-09	3.59e-08	10.4809	Up-Regulated
RP11-284F21.7	8.53212	8.29126	4.75331	2.54e-06	2.92e-05	3.476	Up-Regulated
THAP9-AS1	8.51594	23.3099	5.50828	5.49e-08	8.63e-07	7.17476	Up-Regulated
RP5-890O3.9	8.51304	19.4877	4.70619	3.17e-06	3.54e-05	3.26169	Up-Regulated
RP11-713M15.2	8.47805	11.7588	3.61567	0.000326094	0.00212993	-1.13654	Up-Regulated
NKX2-1-AS1	8.40991	16.456	4.33553	1.72e-05	0.000162318	1.64537	Up-Regulated
VPS9D1-AS1	8.40709	8.88283	6.47136	2.09e-10	4.65e-09	12.5954	Up-Regulated
LINC00665	8.38377	9.59251	5.91064	5.87e-09	1.07e-07	9.3458	Up-Regulated
RP11-440D17.3	8.33722	12.9236	8.16424	2.08e-15	7.5e-14	23.8981	Up-Regulated
CASC9	8.16293	7.48982	4.18437	3.31e-05	0.000287449	1.0218	Up-Regulated
RP11-303E16.2	8.14486	14.7205	5.86172	7.75e-09	1.4e-07	9.07459	Up-Regulated
LINC00511	8.10054	8.30836	8.83282	1.26e-17	5.32e-16	28.9356	Up-Regulated
CTD-3184A7.4	8.06971	14.8638	4.67225	3.72e-06	4.08e-05	3.10858	Up-Regulated
RP11-44F21.5	8.06069	9.40259	5.42224	8.7e-08	1.33e-06	6.7283	Up-Regulated
LINC02041	8.05389	10.1299	4.0833	5.07e-05	0.000419442	0.616483	Up-Regulated
CYTOR	8.02822	12.567	6.48813	1.89e-10	4.21e-09	12.6965	Up-Regulated
PITPNA-AS1	7.91115	15.0921	6.12869	1.65e-09	3.27e-08	10.5789	Up-Regulated
FEZF1-AS1	7.90084	7.18787	3.57334	0.00038227	0.0024449	-1.28521	Up-Regulated
URB1-AS1	7.67891	18.7753	4.3963	1.31e-05	0.000127287	1.9019	Up-Regulated
CTA-384D8.34	7.67666	8.06606	4.46885	9.49e-06	9.42e-05	2.2125	Up-Regulated
AC006042.6	7.66243	11.3653	5.93274	5.17e-09	9.53e-08	9.469	Up-Regulated
RP11-390P24.1	7.64015	17.1876	3.04947	0.00239881	0.0120007	-2.98572	Up-Regulated
PIK3CD-AS2	7.60025	10.0686	5.38082	1.08e-07	1.62e-06	6.51562	Up-Regulated
RP11-806O11.1	7.59341	12.772	2.8009	0.00526884	0.0230889	-3.70151	Up-Regulated
LBX2-AS1	7.57721	13.5954	5.48921	6.08e-08	9.5e-07	7.07524	Up-Regulated
PVT1	7.5183	8.03642	5.43028	8.34e-08	1.28e-06	6.76977	Up-Regulated
LL21NC02-1C16.2	7.39301	7.75409	3.30978	0.000992596	0.00558234	-2.17308	Up-Regulated
AC009005.2	7.37103	8.67189	6.34276	4.6e-10	9.79e-09	11.8275	Up-Regulated
RP11-132A1.4	7.34661	8.61591	4.53812	6.92e-06	7.12e-05	2.51353	Up-Regulated
RP11-11N9.4	7.27965	14.072	4.23819	2.63e-05	0.000235552	1.24142	Up-Regulated
CTA-384D8.36	7.18598	22.7532	2.92928	0.00353325	0.0165152	-3.33918	Up-Regulated
RP11-101E13.5	7.17591	44.2712	2.73267	0.00647707	0.0275399	-3.88764	Up-Regulated
RP11-783K16.5	7.1511	7.08414	7.38175	5.56e-13	1.67e-11	18.4049	Up-Regulated
RP11-760H22.2	7.14442	13.381	3.95944	8.46e-05	0.000657366	0.132521	Up-Regulated
RP4-758J18.2	7.06733	23.9562	5.37297	1.13e-07	1.68e-06	6.47547	Up-Regulated
RP11-465B22.8	7.02641	9.03708	5.30015	1.66e-07	2.4e-06	6.10568	Up-Regulated
RP11-211G23.2	6.87788	6.25651	3.56405	0.000395751	0.00251001	-1.3176	Up-Regulated
CRNDE	6.77796	24.6702	2.66612	0.00789069	0.0324338	-4.06488	Up-Regulated
MAFG-AS1	6.72647	10.9708	6.78294	2.95e-11	7.28e-10	14.5108	Up-Regulated
LINC01137	6.71203	17.0495	4.264	2.35e-05	0.000213933	1.3477	Up-Regulated
LINC00847	6.65157	24.9957	3.67529	0.000259992	0.00174552	-0.924315	Up-Regulated
RP11-452F19.3	6.57096	17.4545	4.54415	6.74e-06	6.96e-05	2.5399	Up-Regulated
RP11-196G18.22	6.51942	8.23989	6.75924	3.43e-11	8.43e-10	14.3625	Up-Regulated
RP11-815M8.1	6.46699	7.71267	4.30992	1.92e-05	0.000179539	1.53825	Up-Regulated
AGAP2-AS1	6.34611	14.8275	3.65277	0.000283323	0.00188725	-1.00487	Up-Regulated
LINC01770	6.32364	11.3761	4.51731	7.62e-06	7.74e-05	2.42263	Up-Regulated
CLDN10-AS1	6.23511	5.65439	4.92108	1.13e-06	1.39e-05	4.25487	Up-Regulated
CTD-2583A14.8	6.11388	13.5123	5.5878	3.57e-08	5.76e-07	7.59297	Up-Regulated
LINC00339	6.09883	33.5588	2.86482	0.00432612	0.019508	-3.52308	Up-Regulated
RP11-465N4.5	6.09176	10.4919	6.65286	6.75e-11	1.6e-09	13.7018	Up-Regulated
CTD-2228K2.7	6.06689	7.94475	4.31161	1.91e-05	0.00017844	1.54533	Up-Regulated
ASB16-AS1	6.03445	13.3787	6.91271	1.28e-11	3.29e-10	15.3312	Up-Regulated
CTD-3010D24.3	6.03296	5.55839	5.96676	4.25e-09	7.9e-08	9.65938	Up-Regulated
RP11-20I20.4	6.02229	9.34972	3.30591	0.00100614	0.00565193	-2.18563	Up-Regulated
RP11-59D5__B.2	5.91796	5.69724	4.02443	6.48e-05	0.000518826	0.38467	Up-Regulated
MIR210HG	5.83721	9.92422	5.12815	4.01e-07	5.39e-06	5.2504	Up-Regulated
RP11-385F7.1	5.79225	8.59841	6.06174	2.45e-09	4.73e-08	10.1961	Up-Regulated
RP11-499O7.7	5.76674	5.57401	2.81515	0.00504386	0.0222243	-3.66207	Up-Regulated
RP11-332M2.1	5.73973	28.6577	2.9394	0.00342165	0.0160872	-3.30997	Up-Regulated
ASMTL-AS1	5.70024	9.10006	4.07387	5.28e-05	0.000433826	0.579119	Up-Regulated
RP1-27K12.2	5.68477	5.19604	2.60144	0.00952413	0.0380018	-4.23305	Up-Regulated
SNHG9	5.65434	16.7527	2.90334	0.00383486	0.0177186	-3.41367	Up-Regulated
CTD-2547H18.1	5.55163	5.30933	4.11423	4.46e-05	0.000374621	0.739502	Up-Regulated
ELF3-AS1	5.50872	7.25396	8.50549	1.59e-16	6.22e-15	26.4309	Up-Regulated
LINC00973	5.4544	4.96622	2.52729	0.0117638	0.0452872	-4.42091	Up-Regulated
LINC00467	5.44491	9.794	6.82867	2.2e-11	5.48e-10	14.7984	Up-Regulated
AC145343.2	5.40694	5.53718	5.19331	2.88e-07	3.97e-06	5.57138	Up-Regulated
ITGB2-AS1	5.39148	7.11465	4.13661	4.06e-05	0.00034467	0.829104	Up-Regulated
DLGAP1-AS1	5.39107	14.5231	2.99734	0.002842	0.0138207	-3.14073	Up-Regulated
RP11-98D18.3	5.308	7.35713	6.83761	2.08e-11	5.24e-10	14.8548	Up-Regulated
ZFPM2-AS1	5.28587	4.87154	6.02455	3.04e-09	5.8e-08	9.98506	Up-Regulated
CTD-2021H9.3	5.2504	4.85511	2.7769	0.00566831	0.0245785	-3.76748	Up-Regulated
RP1-266L20.2	5.24897	9.8712	5.95435	4.57e-09	8.47e-08	9.58982	Up-Regulated
RP11-284F21.9	5.15237	4.74962	3.81526	0.000150892	0.00108462	-0.413079	Up-Regulated
LINC00857	5.14369	5.88561	7.91249	1.32e-14	4.54e-13	22.0822	Up-Regulated
CTC-431G16.2	5.1118	4.79103	4.66432	3.86e-06	4.22e-05	3.07295	Up-Regulated
BLACAT1	5.08584	5.28158	7.26892	1.2e-12	3.46e-11	17.6502	Up-Regulated
MNX1-AS1	5.07059	4.67926	7.14083	2.84e-12	7.9e-11	16.805	Up-Regulated
RP11-488L18.10	5.06795	21.0017	2.82245	0.00493201	0.0217914	-3.64179	Up-Regulated
RP11-400N13.2	5.06135	4.73149	3.8941	0.000110227	0.000823883	-0.117118	Up-Regulated
RP11-254I22.3	5.03584	4.89192	4.35095	1.61e-05	0.000152767	1.71014	Up-Regulated
LUCAT1	5.00385	5.10033	2.92731	0.00355535	0.0165916	-3.34485	Up-Regulated
PRRT3-AS1	4.99679	6.51007	5.92528	5.4e-09	9.89e-08	9.42737	Up-Regulated
LINC00106	4.9728	8.81186	3.94455	8.99e-05	0.0006913	0.0752757	Up-Regulated
RP11-76C10.5	4.96386	10.4889	3.18093	0.00154779	0.00822449	-2.58336	Up-Regulated
CD27-AS1	4.96075	15.1186	4.83924	1.68e-06	2e-05	3.8718	Up-Regulated
RP11-225B17.2	4.95017	19.2393	2.77764	0.00565561	0.0245382	-3.76546	Up-Regulated
CTD-2134A5.3	4.93949	6.28342	6.24897	8.09e-10	1.66e-08	11.2758	Up-Regulated
LINC00205	4.91811	10.0773	5.30062	1.65e-07	2.39e-06	6.10804	Up-Regulated
DPP10-AS1	4.84894	4.8719	3.01932	0.0026467	0.0130421	-3.07568	Up-Regulated
RP11-16E12.2	4.82579	6.2261	6.28879	6.37e-10	1.33e-08	11.5091	Up-Regulated
RP11-521B24.5	4.81876	8.82512	4.36408	1.52e-05	0.000144435	1.76549	Up-Regulated
RP11-469H8.6	4.80941	5.61388	3.3641	0.000819464	0.00476827	-1.99542	Up-Regulated
AC092171.4	4.8066	13.2788	3.59116	0.000357597	0.0023065	-1.22283	Up-Regulated
BBOX1-AS1	4.80389	4.40332	5.07074	5.37e-07	7.08e-06	4.97062	Up-Regulated
PAXIP1-AS1	4.79583	12.6001	4.38848	1.36e-05	0.000131355	1.86869	Up-Regulated
Z83851.4	4.79406	6.97484	7.83201	2.35e-14	7.87e-13	21.5113	Up-Regulated
RNASEH1-AS1	4.71463	12.5751	4.04	6.08e-05	0.000490523	0.445678	Up-Regulated
LINC01426	4.69291	5.12317	7.55828	1.64e-13	5.15e-12	19.6049	Up-Regulated
RP11-631N16.4	4.68745	6.36371	4.96469	9.1e-07	1.15e-05	4.4614	Up-Regulated
RP11-111M22.3	4.62584	11.2573	3.56915	0.000388304	0.00247255	-1.29984	Up-Regulated
RP3-512B11.3	4.62366	5.47341	3.16597	0.00162814	0.00857264	-2.62996	Up-Regulated
NUP50-AS1	4.5388	9.78595	4.9527	9.66e-07	1.21e-05	4.40446	Up-Regulated
RP11-458F8.4	4.49887	9.23076	4.86097	1.51e-06	1.82e-05	3.97293	Up-Regulated
CTD-2537I9.12	4.4968	8.27874	5.05487	5.81e-07	7.62e-06	4.89378	Up-Regulated
RP11-496I9.1	4.49226	8.19994	2.94014	0.00341354	0.0160595	-3.30781	Up-Regulated
MYOSLID	4.48781	4.46609	2.48822	0.0131225	0.0494507	-4.51773	Up-Regulated
CTD-2256P15.2	4.4381	6.3296	5.35183	1.26e-07	1.86e-06	6.36768	Up-Regulated
UBXN10-AS1	4.40566	5.70529	4.70784	3.15e-06	3.52e-05	3.26917	Up-Regulated
RP11-147L13.13	4.38427	8.84584	3.32824	0.000930277	0.00527912	-2.11302	Up-Regulated
RP5-1112D6.4	4.34962	7.93051	5.37753	1.1e-07	1.65e-06	6.49879	Up-Regulated
RP11-403P17.6	4.3123	9.03087	3.68572	0.000249804	0.00168574	-0.886827	Up-Regulated
SNHG25	4.30616	6.2051	5.78357	1.21e-08	2.09e-07	8.64546	Up-Regulated
MIR4435-2HG	4.2874	7.67832	6.72181	4.36e-11	1.06e-09	14.1289	Up-Regulated
RP11-539L10.3	4.26556	10.0331	3.79904	0.000160855	0.00114639	-0.473259	Up-Regulated
CTD-2227E11.1	4.24686	4.46974	5.79177	1.15e-08	2.01e-07	8.69023	Up-Regulated
RP11-545E17.3	4.19277	10.5156	5.0416	6.21e-07	8.13e-06	4.82974	Up-Regulated
PTCSC3	4.19045	7.77439	2.51769	0.0120854	0.0462789	-4.44483	Up-Regulated
FOXD2-AS1	4.17943	5.54822	7.42792	4.05e-13	1.23e-11	18.7165	Up-Regulated
LINC01547	4.17857	5.86693	4.25502	2.44e-05	0.000221305	1.31068	Up-Regulated
SYNPR-AS1	4.14723	5.08012	5.27254	1.91e-07	2.73e-06	5.96667	Up-Regulated
DCST1-AS1	4.14003	5.43636	6.69685	5.11e-11	1.23e-09	13.9739	Up-Regulated
LINC01655	4.1243	5.1877	3.58927	0.00036014	0.0023198	-1.22945	Up-Regulated
LINC02014	4.1133	3.96054	7.3646	6.25e-13	1.86e-11	18.2895	Up-Regulated
RP13-401N8.1	4.09773	6.01882	4.3507	1.61e-05	0.000152833	1.7091	Up-Regulated
RP11-467L13.7	4.09623	6.71257	3.71421	0.000223869	0.00153147	-0.783964	Up-Regulated
KCNMB2-AS1	4.092	3.75576	4.73768	2.73e-06	3.11e-05	3.40467	Up-Regulated
RP11-492E3.2	4.0909	3.87593	3.6951	0.000240968	0.00163145	-0.853044	Up-Regulated
RP11-134G8.7	4.09069	7.0695	7.41409	4.45e-13	1.35e-11	18.6229	Up-Regulated
LINC01503	4.05886	9.28861	2.48575	0.0132131	0.0497652	-4.52381	Up-Regulated
LINP1	4.03171	3.84325	3.53437	0.000441895	0.00277105	-1.4206	Up-Regulated
CTD-2134A5.4	4.03144	5.48532	6.42304	2.82e-10	6.17e-09	12.3053	Up-Regulated
AC091729.9	4.02753	7.09999	6.61421	8.61e-11	2.01e-09	13.464	Up-Regulated
RP5-908M14.9	4.02688	6.64786	4.10026	4.73e-05	0.000393833	0.683831	Up-Regulated
RP11-169F17.1	4.01999	3.63729	4.57135	5.95e-06	6.2e-05	2.65942	Up-Regulated
CTD-2006H14.2	4.01788	9.34895	4.6909	3.41e-06	3.78e-05	3.19257	Up-Regulated
CTC-255N20.1	4.01686	4.09782	3.37695	0.000782846	0.00458289	-1.95299	Up-Regulated
RP11-109M17.2	4.00681	4.03313	2.66561	0.00790251	0.0324639	-4.06622	Up-Regulated
RP11-535M15.1	3.9979	9.52897	3.85415	0.000129326	0.000947999	-0.267798	Up-Regulated
CTD-2267D19.3	3.97384	16.0622	3.51647	0.000472098	0.00293497	-1.4823	Up-Regulated
BX470102.3	3.9481	8.51546	2.91687	0.00367479	0.0170676	-3.37491	Up-Regulated
RP3-523K23.2	3.92913	3.98045	3.79975	0.000160401	0.00114386	-0.4706	Up-Regulated
LINC01564	3.9277	4.07923	3.00801	0.00274561	0.0134341	-3.10921	Up-Regulated
LINC00473	3.9001	3.8353	2.50667	0.0124646	0.0474667	-4.4722	Up-Regulated
RP11-1149O23.2	3.88063	9.76545	4.06539	5.47e-05	0.000447901	0.545638	Up-Regulated
MELTF-AS1	3.87185	5.27355	5.34819	1.29e-07	1.9e-06	6.34916	Up-Regulated
CTA-29F11.1	3.86909	11.6475	2.87575	0.0041812	0.0190148	-3.49218	Up-Regulated
RP11-156E6.1	3.86704	15.9666	3.89694	0.000108978	0.000816293	-0.106361	Up-Regulated
TMEM44-AS1	3.84177	12.2197	3.25913	0.00118404	0.00651695	-2.33622	Up-Regulated
RP11-347C12.10	3.84121	12.4219	2.85296	0.00448844	0.0201771	-3.55647	Up-Regulated
JHDM1D-AS1	3.82683	10.7718	3.40076	0.000718993	0.00425215	-1.87397	Up-Regulated
RP4-758J18.13	3.7777	4.99677	7.85446	2e-14	6.78e-13	21.67	Up-Regulated
PTOV1-AS2	3.76978	8.96084	4.16673	3.57e-05	0.00030749	0.950395	Up-Regulated
MINCR	3.73419	7.20599	4.87508	1.41e-06	1.71e-05	4.03884	Up-Regulated
RP11-342K6.1	3.70065	13.9352	4.29983	2.01e-05	0.000186456	1.49624	Up-Regulated
RALY-AS1	3.70039	5.83523	7.7829	3.35e-14	1.1e-12	21.1652	Up-Regulated
SNHG16	3.69655	16.7467	3.28093	0.00109781	0.00610042	-2.26631	Up-Regulated
KMT2E-AS1	3.69485	11.031	3.56448	0.000395124	0.00250714	-1.31612	Up-Regulated
CCDC18-AS1	3.68764	9.2777	3.3457	0.000874702	0.00502692	-2.05592	Up-Regulated
CTB-129O4.1	3.68744	5.58292	5.92847	5.3e-09	9.75e-08	9.44518	Up-Regulated
RP11-190A12.8	3.67804	6.24046	3.14418	0.00175212	0.0091257	-2.69748	Up-Regulated
RP11-159D12.2	3.62138	7.05155	3.41267	0.000688887	0.00409928	-1.83422	Up-Regulated
CTB-55O6.4	3.57601	3.77534	3.62548	0.000314223	0.00206359	-1.10183	Up-Regulated
SNHG11	3.57063	10.2118	5.6471	2.58e-08	4.24e-07	7.90839	Up-Regulated
PRR34-AS1	3.56724	10.5835	3.68663	0.000248938	0.00168068	-0.883568	Up-Regulated
SNHG4	3.55183	4.11662	5.80818	1.05e-08	1.85e-07	8.78002	Up-Regulated
LINC00578	3.54663	5.74419	3.34467	0.000877906	0.00503713	-2.05932	Up-Regulated
RAB30-AS1	3.54139	8.69073	4.28332	2.16e-05	0.000198958	1.42763	Up-Regulated
TNRC6C-AS1	3.53858	9.72956	3.78543	0.000169688	0.00120297	-0.523558	Up-Regulated
GS1-124K5.4	3.53485	7.28571	4.73241	2.8e-06	3.17e-05	3.38069	Up-Regulated
CTD-2349P21.9	3.49417	6.78403	3.80407	0.000157696	0.00112624	-0.454593	Up-Regulated
NKILA	3.48728	5.39607	3.62429	0.000315645	0.00207104	-1.10605	Up-Regulated
LINC01006	3.42756	8.37014	3.64249	0.000294606	0.00195251	-1.04146	Up-Regulated
LINC01569	3.40262	4.80014	6.19735	1.1e-09	2.22e-08	10.9753	Up-Regulated
RP11-649A18.5	3.38942	4.31451	5.07613	5.22e-07	6.9e-06	4.99675	Up-Regulated
RP11-379B8.1	3.35512	5.33416	3.01999	0.00264092	0.0130226	-3.07368	Up-Regulated
AC016747.3	3.35467	9.25016	4.82287	1.82e-06	2.15e-05	3.79592	Up-Regulated
RP11-417E7.2	3.35361	3.29691	4.14037	3.99e-05	0.000339634	0.84419	Up-Regulated
FOXD3-AS1	3.32479	3.00072	4.28434	2.15e-05	0.000198195	1.43189	Up-Regulated
RP11-791G15.2	3.32426	5.4039	4.27415	2.25e-05	0.000205876	1.38965	Up-Regulated
RP11-334C17.5	3.32254	4.45841	6.13084	1.63e-09	3.24e-08	10.5912	Up-Regulated
LINC00482	3.2838	5.2014	3.79422	0.000163932	0.00116617	-0.491092	Up-Regulated
RP1-228H13.5	3.26279	4.12183	7.67558	7.18e-14	2.29e-12	20.4151	Up-Regulated
KB-1208A12.3	3.24424	6.33644	5.36054	1.21e-07	1.79e-06	6.41203	Up-Regulated
RP13-516M14.10	3.23634	6.49131	4.53132	7.14e-06	7.3e-05	2.48378	Up-Regulated
LINC01116	3.22841	3.93519	2.49845	0.012754	0.0482889	-4.49253	Up-Regulated
RP11-53B5.1	3.22228	3.15694	2.50386	0.0125629	0.0477655	-4.47916	Up-Regulated
CTD-2527I21.14	3.19906	5.37188	4.622	4.7e-06	5.02e-05	2.88375	Up-Regulated
RP11-226L15.5	3.18981	10.2863	4.21972	2.85e-05	0.000251886	1.16577	Up-Regulated
LINC01270	3.18543	3.3313	7.38046	5.61e-13	1.68e-11	18.3962	Up-Regulated
LENG8-AS1	3.1775	6.15476	5.88514	6.79e-09	1.23e-07	9.20418	Up-Regulated
RP11-334C17.6	3.15123	5.40141	5.4637	6.97e-08	1.08e-06	6.94263	Up-Regulated
SLC12A9-AS1	3.11964	3.64264	6.52616	1.49e-10	3.36e-09	12.9267	Up-Regulated
AC068580.5	3.1167	5.13489	5.03632	6.38e-07	8.33e-06	4.80425	Up-Regulated
RP11-644F5.11	3.11613	16.5282	2.98154	0.0029904	0.0144114	-3.18719	Up-Regulated
AP001505.10	3.11054	10.3978	2.96723	0.00313093	0.0149836	-3.22907	Up-Regulated
AC074117.10	3.05988	5.30107	6.62728	7.93e-11	1.86e-09	13.5443	Up-Regulated
EXOC3-AS1	3.05961	9.21822	3.10116	0.00202281	0.010328	-2.82945	Up-Regulated
AC104699.1	3.05538	3.59784	4.44889	1.04e-05	0.000102306	2.12658	Up-Regulated
TRIM31-AS1	3.05065	3.44378	5.37376	1.13e-07	1.68e-06	6.47952	Up-Regulated
RP11-432J22.2	3.0422	6.20989	5.69835	1.94e-08	3.27e-07	8.18331	Up-Regulated
RP5-1159O4.1	3.01147	8.52256	3.25299	0.00120948	0.00664178	-2.35586	Up-Regulated
RP11-498P14.3	3.0054	4.33579	2.83503	0.00474459	0.0211052	-3.60673	Up-Regulated
RP11-469A15.2	2.97857	3.13437	2.86032	0.00438707	0.0197582	-3.53576	Up-Regulated
RP11-156K13.1	2.97442	3.76673	3.40079	0.000718911	0.00425215	-1.87386	Up-Regulated
TMEM92-AS1	2.96389	4.13108	4.96206	9.22e-07	1.16e-05	4.4489	Up-Regulated
RP11-347I19.8	2.96339	7.04899	3.75904	0.000188134	0.00131122	-0.620599	Up-Regulated
LINC01176	2.95758	5.45825	4.98832	8.1e-07	1.03e-05	4.57402	Up-Regulated
CTD-2325P2.4	2.94411	4.21124	3.83657	0.000138689	0.00100895	-0.33366	Up-Regulated
RP11-245P10.4	2.94109	4.1296	3.41863	0.000674278	0.0040256	-1.81429	Up-Regulated
RP6-114E22.1	2.93857	2.72598	3.88698	0.000113421	0.000845131	-0.144063	Up-Regulated
RP11-177J6.1	2.93811	4.09347	3.57053	0.000386304	0.00246307	-1.29502	Up-Regulated
LINC01607	2.93115	3.25962	5.61287	3.11e-08	5.07e-07	7.72597	Up-Regulated
LINC02081	2.9223	3.05658	4.68523	3.5e-06	3.86e-05	3.16702	Up-Regulated
RP11-417L19.6	2.90772	4.5784	5.53639	4.72e-08	7.47e-07	7.32196	Up-Regulated
MNX1-AS2	2.8898	2.98831	5.89155	6.54e-09	1.19e-07	9.23971	Up-Regulated
CTC-524C5.2	2.88848	6.74557	3.85874	0.000126981	0.000934123	-0.250547	Up-Regulated
RP5-1033H22.2	2.88658	3.63148	4.236	2.65e-05	0.000237153	1.23245	Up-Regulated
C20orf197	2.88643	2.96749	3.35616	0.000842912	0.0048733	-2.02159	Up-Regulated
LINC01977	2.88388	2.68184	5.80302	1.08e-08	1.9e-07	8.75177	Up-Regulated
JPX	2.87057	12.8939	3.55973	0.000402177	0.00254362	-1.33265	Up-Regulated
RP13-582O9.7	2.86109	5.00924	5.57784	3.76e-08	6.06e-07	7.54029	Up-Regulated
CTD-2047H16.2	2.84824	3.90167	3.33475	0.000909171	0.00519198	-2.09175	Up-Regulated
RHPN1-AS1	2.84161	3.97953	6.41103	3.03e-10	6.6e-09	12.2335	Up-Regulated
AC010761.8	2.83803	6.21127	4.47052	9.42e-06	9.36e-05	2.21971	Up-Regulated
RP11-627G23.1	2.83282	2.95198	4.05018	5.83e-05	0.000472876	0.485682	Up-Regulated
RP11-1149O23.3	2.8324	4.08413	9.07758	1.8e-18	8.14e-17	30.8552	Up-Regulated
RP11-440D17.4	2.83117	6.35631	2.87289	0.00421864	0.0191429	-3.50026	Up-Regulated
RP11-192H23.8	2.81943	4.94413	4.22731	2.75e-05	0.000244839	1.19684	Up-Regulated
RP11-4C20.4	2.81234	5.20486	3.1543	0.00169349	0.00886826	-2.66617	Up-Regulated
RUSC1-AS1	2.8054	6.40331	3.95604	8.58e-05	0.000663618	0.119435	Up-Regulated
SLC25A25-AS1	2.80094	4.53927	4.88253	1.36e-06	1.65e-05	4.07373	Up-Regulated
LINC01843	2.79918	3.25593	3.35672	0.00084122	0.00486742	-2.01973	Up-Regulated
PRKAG2-AS1	2.79824	6.26858	3.07243	0.00222453	0.0112338	-2.91662	Up-Regulated
RP11-114M1.1	2.7946	3.69269	2.59178	0.00979253	0.0388049	-4.25783	Up-Regulated
RP11-452L6.1	2.7938	9.47149	3.16469	0.00163518	0.00859899	-2.63393	Up-Regulated
CTD-2540F13.2	2.78787	3.85395	4.86774	1.46e-06	1.76e-05	4.00454	Up-Regulated
ARHGAP27P1-BPTFP1-KPNA2P3	2.78467	7.55625	2.7231	0.00666526	0.0281661	-3.9134	Up-Regulated
THUMPD3-AS1	2.7813	7.12345	4.44438	1.06e-05	0.00010419	2.10721	Up-Regulated
CTA-293F17.1	2.77831	4.9296	3.81255	0.000152517	0.00109521	-0.423159	Up-Regulated
LINC00265	2.77743	5.11491	5.33681	1.37e-07	2e-06	6.29127	Up-Regulated
MIR503HG	2.77323	3.55586	3.93464	9.36e-05	0.000715106	0.0372824	Up-Regulated
RP11-796E10.1	2.77115	2.58785	5.32842	1.43e-07	2.08e-06	6.24869	Up-Regulated
CTD-2527I21.15	2.76612	2.52278	5.00689	7.38e-07	9.48e-06	4.66288	Up-Regulated
RP11-190J1.3	2.76276	2.51783	4.11456	4.45e-05	0.000374311	0.740837	Up-Regulated
LINC01980	2.7491	2.49218	2.76654	0.00584908	0.0252638	-3.7958	Up-Regulated
RP11-122K13.12	2.74885	6.36997	4.34433	1.65e-05	0.000156774	1.68233	Up-Regulated
LA16c-325D7.1	2.74707	3.27838	2.90719	0.00378868	0.0175276	-3.40266	Up-Regulated
CTD-2020K17.1	2.73469	4.38524	3.6429	0.000294149	0.00195037	-1.04	Up-Regulated
RP11-680F8.1	2.73435	3.80704	3.92967	9.55e-05	0.000728108	0.0182697	Up-Regulated
RP11-44N21.1	2.72119	6.68022	4.10634	4.61e-05	0.000385232	0.708057	Up-Regulated
AL928768.3	2.72003	5.80798	2.5379	0.0114168	0.0441868	-4.39434	Up-Regulated
RP11-357H14.17	2.71288	2.56112	3.34544	0.000875494	0.00502748	-2.05677	Up-Regulated
CTD-2589H19.6	2.70384	4.15234	4.05568	5.69e-05	0.000463759	0.50732	Up-Regulated
OLMALINC	2.70158	11.0911	2.73301	0.00647042	0.0275198	-3.88672	Up-Regulated
RP5-1074L1.4	2.69624	4.60219	3.86969	0.000121554	0.000901546	-0.209372	Up-Regulated
RP5-967N21.11	2.69152	5.03293	4.50382	8.1e-06	8.18e-05	2.36393	Up-Regulated
RP5-1061H20.4	2.68172	3.03269	9.05385	2.17e-18	9.81e-17	30.6673	Up-Regulated
TMEM147-AS1	2.67948	4.76531	5.71998	1.72e-08	2.92e-07	8.30006	Up-Regulated
LINC02195	2.6564	3.39961	3.62721	0.000312176	0.00205201	-1.09571	Up-Regulated
RP11-97C16.1	2.65551	9.53905	3.01999	0.00264093	0.0130226	-3.07368	Up-Regulated
RP11-69E11.4	2.63727	4.35582	5.06425	5.54e-07	7.29e-06	4.93916	Up-Regulated
PLBD1-AS1	2.63584	5.54763	4.2896	2.1e-05	0.000194077	1.45371	Up-Regulated
KB-1460A1.1	2.62678	2.76652	5.12581	4.06e-07	5.45e-06	5.23894	Up-Regulated
LA16c-390E6.4	2.62219	3.63566	5.44603	7.67e-08	1.18e-06	6.85113	Up-Regulated
AP003068.23	2.61388	6.68283	4.22543	2.78e-05	0.00024653	1.18912	Up-Regulated
RP11-9E17.1	2.60321	4.20021	3.18594	0.00152169	0.00811267	-2.5677	Up-Regulated
LINC02036	2.60064	3.1901	3.37443	0.00078991	0.00462049	-1.96133	Up-Regulated
RP11-845M18.6	2.59663	4.3564	3.59462	0.000352979	0.00228079	-1.21067	Up-Regulated
RP11-706O15.1	2.58674	5.17665	6.05391	2.56e-09	4.93e-08	10.1516	Up-Regulated
SBF2-AS1	2.56995	4.00347	7.7031	5.91e-14	1.91e-12	20.6066	Up-Regulated
RP11-452I5.2	2.56836	5.42701	3.63051	0.000308305	0.00203102	-1.08403	Up-Regulated
NCK1-AS1	2.56594	7.8047	4.40808	1.25e-05	0.000121393	1.95202	Up-Regulated
HCG18	2.56261	6.68815	5.40739	9.42e-08	1.43e-06	6.65188	Up-Regulated
RP11-273B20.1	2.55921	4.25321	5.26196	2.02e-07	2.87e-06	5.91355	Up-Regulated
RP5-963E22.6	2.55651	3.05811	6.84666	1.96e-11	4.96e-10	14.912	Up-Regulated
LINC01816	2.54927	3.647	4.23132	2.71e-05	0.000240973	1.21325	Up-Regulated
ELFN1-AS1	2.53657	2.45539	2.75737	0.00601339	0.0258345	-3.82077	Up-Regulated
RP11-30K9.5	2.53486	2.97195	3.0604	0.00231433	0.0116407	-2.95289	Up-Regulated
ARRDC1-AS1	2.52818	12.4069	3.51384	0.000476693	0.00296226	-1.49134	Up-Regulated
AP006621.6	2.51601	4.56981	3.71941	0.00021942	0.00150674	-0.76512	Up-Regulated
LINC01983	2.51568	2.45048	3.78379	0.000170781	0.00120835	-0.529599	Up-Regulated
LINC00174	2.51149	5.12101	4.73471	2.77e-06	3.15e-05	3.39115	Up-Regulated
CTA-228A9.3	2.50892	3.10232	4.85099	1.59e-06	1.9e-05	3.92645	Up-Regulated
CTB-31O20.2	2.49265	5.10068	5.25727	2.07e-07	2.93e-06	5.89004	Up-Regulated
LINC02159	2.48706	2.37152	3.23023	0.00130809	0.00711034	-2.42823	Up-Regulated
RP11-134G8.5	2.48164	4.21067	6.8332	2.14e-11	5.36e-10	14.827	Up-Regulated
CTB-39G8.3	2.47916	5.46396	4.08016	5.14e-05	0.000424505	0.604027	Up-Regulated
RP11-806H10.4	2.47803	3.70939	4.933	1.06e-06	1.32e-05	4.31116	Up-Regulated
RP13-463N16.6	2.47593	2.28023	4.39538	1.32e-05	0.000127722	1.898	Up-Regulated
SNHG20	2.47306	5.75078	5.54589	4.48e-08	7.13e-07	7.3719	Up-Regulated
AC139887.4	2.47171	3.76069	3.83403	0.000140092	0.00101762	-0.343139	Up-Regulated
RP11-493L12.5	2.47006	2.34142	6.42063	2.86e-10	6.25e-09	12.2909	Up-Regulated
CTBP1-AS2	2.46826	8.91984	4.65144	4.1e-06	4.45e-05	3.0152	Up-Regulated
TDRKH-AS1	2.46738	2.97568	7.48903	2.65e-13	8.15e-12	19.1314	Up-Regulated
AC015849.19	2.44633	6.6829	2.72143	0.00669842	0.0282731	-3.91787	Up-Regulated
LOXL1-AS1	2.44364	3.78333	6.92551	1.17e-11	3.05e-10	15.4129	Up-Regulated
RP11-235E17.6	2.43795	3.74874	4.91821	1.14e-06	1.41e-05	4.24136	Up-Regulated
CTB-92J24.2	2.43691	2.9703	4.98919	8.06e-07	1.03e-05	4.5782	Up-Regulated
RP11-53O19.3	2.43283	9.43673	3.04586	0.00242734	0.0121308	-2.99654	Up-Regulated
RP11-875O11.3	2.40373	2.75682	5.82595	9.5e-09	1.69e-07	8.87751	Up-Regulated
RP11-338N10.3	2.39601	3.19785	3.47231	0.000555082	0.00338532	-1.63326	Up-Regulated
RP11-290F5.1	2.39589	2.63425	5.77244	1.28e-08	2.21e-07	8.58473	Up-Regulated
CTD-2270L9.4	2.39218	5.90815	5.76067	1.37e-08	2.36e-07	8.52066	Up-Regulated
RP11-650L12.2	2.39172	2.30987	3.37392	0.000791365	0.00462526	-1.96304	Up-Regulated
RP11-268J15.5	2.38667	6.06281	2.71937	0.00673983	0.0284313	-3.92341	Up-Regulated
LINC01703	2.38167	2.67802	7.88871	1.56e-14	5.37e-13	21.913	Up-Regulated
RP11-44F14.2	2.37983	3.10401	6.39617	3.32e-10	7.18e-09	12.1447	Up-Regulated
FRGCA	2.37471	2.28919	4.09385	4.86e-05	0.000403637	0.658332	Up-Regulated
RP11-440L14.1	2.37029	3.94923	5.3554	1.24e-07	1.83e-06	6.38584	Up-Regulated
RP4-563E14.1	2.36993	3.38342	5.26479	1.99e-07	2.83e-06	5.92775	Up-Regulated
ST3GAL4-AS1	2.36663	3.6976	4.46225	9.77e-06	9.68e-05	2.18405	Up-Regulated
RP11-395N3.2	2.35797	2.86696	3.07899	0.00217691	0.0110203	-2.89679	Up-Regulated
RP11-336A10.5	2.35625	2.21156	4.64563	4.21e-06	4.56e-05	2.98921	Up-Regulated
BX322557.10	2.35557	5.19402	4.45335	1.02e-05	0.000100409	2.14576	Up-Regulated
RP5-884M6.1	2.35312	2.94574	2.65485	0.00815581	0.0332867	-4.09447	Up-Regulated
RP11-443B20.1	2.34915	3.60501	5.35108	1.27e-07	1.87e-06	6.36383	Up-Regulated
RP11-180M15.7	2.34585	3.79927	4.39806	1.3e-05	0.000126461	1.90939	Up-Regulated
LINC00239	2.34413	6.59973	2.51513	0.0121725	0.0465753	-4.45119	Up-Regulated
DLGAP1-AS2	2.32305	4.59576	2.63126	0.00873677	0.0352743	-4.15602	Up-Regulated
RP11-347C12.11	2.30952	4.37239	5.03089	6.55e-07	8.53e-06	4.77811	Up-Regulated
RP11-629O1.2	2.30816	3.82982	4.17345	3.47e-05	0.000299891	0.977564	Up-Regulated
RP11-152N13.16	2.30201	3.79857	4.5952	5.33e-06	5.65e-05	2.7648	Up-Regulated
CTD-2201E18.3	2.2987	6.52089	3.74191	0.000201104	0.00139222	-0.683251	Up-Regulated
RP11-123B3.2	2.28244	2.08655	2.95815	0.0032232	0.0153338	-3.25555	Up-Regulated
AC068580.6	2.26515	5.24884	4.07913	5.16e-05	0.000426084	0.599966	Up-Regulated
ZNF793-AS1	2.25983	3.36824	3.81852	0.000148961	0.00107287	-0.400947	Up-Regulated
RP11-802E16.3	2.25651	4.32595	4.6889	3.44e-06	3.81e-05	3.18355	Up-Regulated
POU6F2-AS2	2.25319	2.03403	2.81678	0.00501866	0.0221268	-3.65754	Up-Regulated
HM13-IT1	2.25312	4.53527	5.10585	4.49e-07	6e-06	5.14135	Up-Regulated
RP11-783K16.13	2.24991	4.13912	6.33702	4.76e-10	1.01e-08	11.7935	Up-Regulated
RP11-304F15.3	2.24229	3.02231	4.18676	3.28e-05	0.000284878	1.03148	Up-Regulated
DGCR9	2.23989	2.31287	4.79461	2.08e-06	2.44e-05	3.66539	Up-Regulated
TYMSOS	2.23365	2.46124	5.83035	9.26e-09	1.66e-07	8.90173	Up-Regulated
CTC-435M10.12	2.21984	3.64222	5.22691	2.42e-07	3.38e-06	5.73835	Up-Regulated
RP11-44F14.8	2.21818	3.03158	6.06214	2.44e-09	4.73e-08	10.1984	Up-Regulated
RP11-129M6.1	2.21622	2.60632	2.5352	0.0115044	0.0444901	-4.40113	Up-Regulated
CHKB-AS1	2.21049	3.86321	5.41588	9e-08	1.37e-06	6.69556	Up-Regulated
CITF22-49E9.3	2.20986	4.21924	3.57194	0.000384276	0.00245447	-1.2901	Up-Regulated
CTC-471J1.2	2.20686	5.35114	3.97567	7.92e-05	0.000620858	0.195136	Up-Regulated
LINC00853	2.20141	3.45574	4.86502	1.48e-06	1.78e-05	3.99183	Up-Regulated
MAP3K14-AS1	2.19522	3.83372	6.61986	8.31e-11	1.94e-09	13.4987	Up-Regulated
LINC01355	2.18202	3.25215	4.15143	3.81e-05	0.000325429	0.888664	Up-Regulated
RP11-103B5.4	2.18033	2.44057	3.30817	0.000998203	0.00560987	-2.1783	Up-Regulated
RP11-385F5.5	2.17561	5.67803	4.24674	2.53e-05	0.000228101	1.27655	Up-Regulated
KB-1440D3.13	2.17472	2.24979	5.07162	5.34e-07	7.05e-06	4.97489	Up-Regulated
RP11-923I11.6	2.1725	3.40563	2.94433	0.00336838	0.0158833	-3.29568	Up-Regulated
LINC01269	2.1688	2.47825	3.15558	0.00168623	0.00883987	-2.66222	Up-Regulated
PDXDC2P	2.16542	3.95194	4.63434	4.44e-06	4.77e-05	2.93878	Up-Regulated
RP11-115C21.2	2.14982	4.06875	6.70547	4.84e-11	1.17e-09	14.0274	Up-Regulated
CTD-2574D22.4	2.14946	4.028	5.42424	8.61e-08	1.32e-06	6.7386	Up-Regulated
AC018816.3	2.14804	3.09979	3.39653	0.000729967	0.00430823	-1.88804	Up-Regulated
ATP2A1-AS1	2.13174	2.85938	5.31669	1.52e-07	2.2e-06	6.1893	Up-Regulated
RP1-286D6.5	2.13158	6.8707	3.36673	0.000811857	0.00472781	-1.98676	Up-Regulated
RP11-449P15.2	2.11584	3.04477	5.0338	6.46e-07	8.43e-06	4.79212	Up-Regulated
C8orf31	2.10828	2.92649	3.60398	0.000340778	0.00221483	-1.17776	Up-Regulated
RP11-572O17.1	2.10389	2.53746	6.39137	3.42e-10	7.36e-09	12.1162	Up-Regulated
LINC00346	2.10196	3.26079	3.91896	9.97e-05	0.000755137	-0.0226016	Up-Regulated
RP11-21L23.3	2.10153	2.5984	4.10596	4.61e-05	0.000385635	0.706517	Up-Regulated
RP11-390F4.3	2.09847	2.18111	5.49269	5.97e-08	9.33e-07	7.09339	Up-Regulated
RP11-809O17.1	2.09824	7.04488	3.31335	0.000980271	0.00552162	-2.16151	Up-Regulated
HAGLROS	2.09012	2.29732	3.2993	0.00102968	0.00576623	-2.20704	Up-Regulated
AC008063.2	2.08259	2.41732	3.98256	7.7e-05	0.000606568	0.221771	Up-Regulated
RP5-1028K7.2	2.08176	3.28553	4.37716	1.43e-05	0.000137665	1.82076	Up-Regulated
AP001372.2	2.07985	7.67112	3.20914	0.0014061	0.00756904	-2.49489	Up-Regulated
CTD-3195I5.3	2.07964	4.24357	5.35782	1.22e-07	1.81e-06	6.3982	Up-Regulated
RP11-739N20.2	2.07727	2.67526	4.89778	1.26e-06	1.55e-05	4.14523	Up-Regulated
RNF157-AS1	2.07679	3.39984	4.66277	3.89e-06	4.25e-05	3.06598	Up-Regulated
RP11-150C16.1	2.0704	2.13301	3.15114	0.00171163	0.00894057	-2.67597	Up-Regulated
JMJD1C-AS1	2.06866	3.23182	2.80641	0.00518085	0.0227447	-3.68629	Up-Regulated
RP11-199F11.2	2.06514	2.73356	6.87321	1.65e-11	4.2e-10	15.0801	Up-Regulated
CTD-3065J16.9	2.05135	3.13032	5.24871	2.16e-07	3.04e-06	5.84722	Up-Regulated
RP11-138I1.3	2.04919	3.41963	4.25139	2.48e-05	0.000224114	1.2957	Up-Regulated
LINC01842	2.03909	2.0125	3.33587	0.000905608	0.00517367	-2.08812	Up-Regulated
AC017074.2	2.03669	3.43422	4.41111	1.23e-05	0.000119958	1.96491	Up-Regulated
RP11-21L23.4	2.03504	1.99909	2.89977	0.00387813	0.0178899	-3.42386	Up-Regulated
SNHG10	2.03009	5.50219	3.61454	0.000327479	0.00213801	-1.14051	Up-Regulated
RP11-523H20.3	2.02493	2.48479	7.06793	4.61e-12	1.26e-10	16.3297	Up-Regulated
CTC-498J12.1	2.02256	4.08127	3.66287	0.000272621	0.00182438	-0.968784	Up-Regulated
DGUOK-AS1	2.01683	4.98557	4.39436	1.32e-05	0.000128222	1.89364	Up-Regulated
CITF22-92A6.1	2.01665	5.75767	4.12735	4.22e-05	0.000356527	0.791999	Up-Regulated
RP11-1246C19.1	2.00892	3.54454	3.51854	0.000468502	0.00291827	-1.47517	Up-Regulated
AC004540.5	-2.0119	2.38484	-8.15126	2.29e-15	8.2e-14	23.8033	Down-Regulated
RAMP2-AS1	-2.01329	1.13104	-7.49092	2.62e-13	8.08e-12	19.1443	Down-Regulated
RP11-598F7.5	-2.01908	2.69919	-6.7231	4.32e-11	1.05e-09	14.137	Down-Regulated
SVIL-AS1	-2.02879	8.78848	-4.46254	9.76e-06	9.67e-05	2.18532	Down-Regulated
RP11-293P20.2	-2.04557	1.75408	-3.62443	0.000315478	0.00207089	-1.10556	Down-Regulated
CTD-3193K9.11	-2.04927	0.808114	-11.5104	1.03e-27	6.91e-26	51.9142	Down-Regulated
RP5-1042I8.7	-2.05296	3.37487	-8.2415	1.17e-15	4.34e-14	24.4644	Down-Regulated
RP11-403A3.3	-2.07117	0.565649	-19.3375	1.89e-64	4.4e-62	135.983	Down-Regulated
UMODL1-AS1	-2.08261	0.996931	-6.7429	3.81e-11	9.34e-10	14.2604	Down-Regulated
RP11-690D19.3	-2.11304	2.04456	-11.2266	1.46e-26	9.4e-25	49.2873	Down-Regulated
RP11-164O23.8	-2.11701	2.05893	-3.61356	0.000328698	0.00214306	-1.14399	Down-Regulated
RP11-1293J14.1	-2.12505	2.65533	-7.25654	1.3e-12	3.74e-11	17.5679	Down-Regulated
RP11-264B14.1	-2.12588	0.77508	-17.1945	1.07e-53	1.95e-51	111.354	Down-Regulated
ZSCAN16-AS1	-2.12804	6.9427	-3.68208	0.000253315	0.00170624	-0.899917	Down-Regulated
RP11-736K20.5	-2.14307	1.5105	-7.65469	8.32e-14	2.65e-12	20.2701	Down-Regulated
LINC00092	-2.14636	1.08708	-15.5483	1.04e-45	1.36e-43	93.0601	Down-Regulated
RP11-403A21.1	-2.15557	1.33239	-7.75798	4e-14	1.31e-12	20.9903	Down-Regulated
RP11-800A3.4	-2.16481	7.11153	-2.55009	0.0110297	0.0428378	-4.3637	Down-Regulated
ST20-AS1	-2.17634	2.85972	-10.4722	1.36e-23	7.72e-22	42.5116	Down-Regulated
RP11-325L12.6	-2.19862	1.34596	-15.2434	2.91e-44	3.59e-42	89.7498	Down-Regulated
AGAP1-IT1	-2.20093	1.90719	-6.14969	1.46e-09	2.91e-08	10.6997	Down-Regulated
LINC00702	-2.21304	0.830515	-19.9814	9.78e-68	2.88e-65	143.512	Down-Regulated
RP11-283I3.6	-2.21529	7.53085	-4.2998	2.01e-05	0.000186456	1.49612	Down-Regulated
RP11-352D13.6	-2.21694	0.626221	-19.4863	3.3e-65	8.09e-63	137.719	Down-Regulated
RP11-390E23.6	-2.25373	8.17365	-4.01658	6.69e-05	0.000534196	0.35404	Down-Regulated
RP11-314C16.1	-2.25576	1.63597	-12.1693	1.88e-30	1.42e-28	58.1677	Down-Regulated
LINC01352	-2.26079	0.817749	-19.6678	3.92e-66	1.05e-63	139.84	Down-Regulated
CEBPA-AS1	-2.27381	4.51414	-3.94752	8.88e-05	0.00068448	0.0866561	Down-Regulated
RP11-774O3.3	-2.28047	4.02495	-6.27489	6.92e-10	1.44e-08	11.4275	Down-Regulated
TGFB2-AS1	-2.29842	3.70944	-3.31708	0.000967503	0.00545821	-2.14937	Down-Regulated
RP11-354P11.4	-2.30181	0.367249	-13.9337	3.41e-38	3.57e-36	75.8624	Down-Regulated
RP11-304L19.13	-2.30932	2.73861	-8.32551	6.24e-16	2.34e-14	25.0849	Down-Regulated
RP11-35J10.6	-2.30975	0.463204	-27.9904	3.72e-109	3.84e-106	238.406	Down-Regulated
EPB41L4A-AS2	-2.32003	2.05274	-13.8461	8.52e-38	8.61e-36	74.9536	Down-Regulated
AC002066.1	-2.33338	1.09428	-8.93206	5.74e-18	2.51e-16	29.7092	Down-Regulated
RP11-395B7.4	-2.33952	2.96724	-3.4679	0.000564085	0.00343443	-1.64824	Down-Regulated
RP4-575N6.5	-2.37603	0.608412	-25.9414	1.36e-98	8.92e-96	214.213	Down-Regulated
RP11-295M18.6	-2.39115	0.844121	-19.3288	2.09e-64	4.8e-62	135.882	Down-Regulated
HCG11	-2.40919	9.37749	-3.11172	0.00195303	0.010024	-2.79722	Down-Regulated
RP5-826L7.1	-2.40999	0.481176	-30.0506	1.18e-119	2.44e-116	262.442	Down-Regulated
LINC01852	-2.43004	2.23897	-14.802	3.44e-42	4.01e-40	85.0064	Down-Regulated
NAV2-AS2	-2.4381	0.721603	-10.5906	4.75e-24	2.73e-22	43.554	Down-Regulated
AC147651.4	-2.43851	5.22085	-4.21491	2.9e-05	0.000256831	1.14612	Down-Regulated
RP11-79H23.3	-2.45101	1.08452	-7.51347	2.24e-13	6.97e-12	19.2981	Down-Regulated
LL0XNC01-250H12.3	-2.4603	1.29213	-16.5834	1.06e-50	1.75e-48	104.486	Down-Regulated
RP11-287F9.2	-2.46159	0.360961	-34.2247	2.14e-140	1.03e-136	309.91	Down-Regulated
LINC01513	-2.48958	1.16392	-6.43161	2.67e-10	5.88e-09	12.3566	Down-Regulated
RP11-10C24.2	-2.49432	2.80331	-10.3082	5.78e-23	3.12e-21	41.0808	Down-Regulated
RP11-95I16.2	-2.49871	0.729321	-9.02965	2.64e-18	1.18e-16	30.4762	Down-Regulated
LINC01506	-2.50977	0.844799	-20.8002	6.12e-72	2.1e-69	153.144	Down-Regulated
RP11-127B20.2	-2.52543	2.74887	-7.76581	3.78e-14	1.24e-12	21.0452	Down-Regulated
RP11-434D9.1	-2.53653	0.725708	-19.0848	3.63e-63	8.07e-61	133.043	Down-Regulated
SENCR	-2.55641	1.84316	-7.16771	2.37e-12	6.66e-11	16.9814	Down-Regulated
RP13-152O15.5	-2.56218	2.64113	-8.07164	4.13e-15	1.45e-13	23.2249	Down-Regulated
RP11-246K15.1	-2.57542	0.687881	-12.5965	2.83e-32	2.33e-30	62.3312	Down-Regulated
RP11-50C13.1	-2.61126	6.08098	-4.99928	7.67e-07	9.8e-06	4.62641	Down-Regulated
RP3-453C12.14	-2.61292	2.75213	-3.517	0.00047118	0.00293178	-1.48048	Down-Regulated
RP11-128M1.1	-2.63215	2.19862	-5.17845	3.11e-07	4.26e-06	5.49785	Down-Regulated
RP11-613D13.8	-2.63329	0.775785	-15.6187	4.81e-46	6.43e-44	93.8285	Down-Regulated
LINC01645	-2.69261	0.772669	-18.7065	2.98e-61	6.15e-59	128.657	Down-Regulated
LINC01914	-2.69522	1.40354	-10.0961	3.67e-22	1.93e-20	39.2524	Down-Regulated
GAPLINC	-2.7216	3.96225	-3.71556	0.00022271	0.00152426	-0.77909	Down-Regulated
RP11-359M6.1	-2.72757	2.8503	-3.89854	0.000108277	0.000811822	-0.10027	Down-Regulated
RP11-571L19.8	-2.73655	2.88627	-12.2701	7.03e-31	5.43e-29	59.1428	Down-Regulated
RP11-345P4.9	-2.75828	9.15157	-3.47874	0.0005422	0.003325	-1.61138	Down-Regulated
RP11-613M10.6	-2.7586	10.6555	-3.00084	0.00280999	0.0136956	-3.13038	Down-Regulated
AC006273.4	-2.80867	0.883637	-22.1175	9.54e-79	3.94e-76	168.741	Down-Regulated
RP11-193M21.1	-2.81427	1.59269	-5.79434	1.13e-08	1.99e-07	8.70427	Down-Regulated
CTD-2544H17.1	-2.83194	1.37073	-4.83965	1.68e-06	1.99e-05	3.8737	Down-Regulated
LINC01150	-2.84532	2.1033	-11.7793	8.05e-29	5.65e-27	54.4405	Down-Regulated
CTC-429P9.1	-2.85866	3.8955	-7.22485	1.61e-12	4.58e-11	17.358	Down-Regulated
RP11-544M22.1	-2.85971	0.517781	-13.3574	1.32e-35	1.25e-33	69.9426	Down-Regulated
CTC-441N14.1	-2.86805	1.39146	-6.41362	2.98e-10	6.5e-09	12.2489	Down-Regulated
RP11-312J18.6	-2.88073	0.796136	-8.65849	4.9e-17	1.97e-15	27.5926	Down-Regulated
PCED1B-AS1	-2.88665	10.0156	-3.51966	0.000466569	0.00290811	-1.47131	Down-Regulated
RP11-532F6.3	-2.89359	1.59185	-16.5707	1.23e-50	1.99e-48	104.345	Down-Regulated
SPRY4-IT1	-2.92828	1.91729	-7.56415	1.57e-13	4.96e-12	19.6452	Down-Regulated
C10orf25	-2.93772	2.64547	-14.6119	2.64e-41	2.95e-39	82.9823	Down-Regulated
RP11-4B16.3	-2.95395	0.865309	-17.3786	1.31e-54	2.43e-52	113.438	Down-Regulated
PAXIP1-AS2	-2.96753	5.98301	-7.48967	2.64e-13	8.13e-12	19.1357	Down-Regulated
RP5-899E9.1	-3.0191	2.01915	-14.3839	2.98e-40	3.29e-38	80.5712	Down-Regulated
RP11-384L8.1	-3.04186	5.29788	-6.26911	7.17e-10	1.48e-08	11.3937	Down-Regulated
RP11-268F1.3	-3.05577	1.13499	-7.74385	4.42e-14	1.44e-12	20.8913	Down-Regulated
RP11-238K6.1	-3.05724	1.10349	-9.41472	1.16e-19	5.56e-18	33.5631	Down-Regulated
RP11-95I16.6	-3.06981	1.96294	-4.69651	3.32e-06	3.69e-05	3.21792	Down-Regulated
RP4-539M6.14	-3.0755	1.25083	-7.25158	1.35e-12	3.85e-11	17.535	Down-Regulated
DUBR	-3.08063	2.69288	-11.4103	2.63e-27	1.74e-25	50.9827	Down-Regulated
AC007743.1	-3.08739	1.56219	-15.3142	1.35e-44	1.68e-42	90.5166	Down-Regulated
CTA-14H9.5	-3.15225	13.3339	-2.95835	0.00322114	0.0153291	-3.25496	Down-Regulated
MED4-AS1	-3.17324	1.13715	-16.7918	1.02e-51	1.82e-49	106.82	Down-Regulated
RP11-10C24.1	-3.18751	4.98159	-8.76776	2.09e-17	8.76e-16	28.432	Down-Regulated
RP11-723D22.3	-3.2095	1.70754	-11.335	5.32e-27	3.49e-25	50.2861	Down-Regulated
LINC00667	-3.21548	13.8794	-3.98028	7.77e-05	0.000611249	0.212955	Down-Regulated
GATA6-AS1	-3.23635	2.01479	-7.83292	2.34e-14	7.84e-13	21.5177	Down-Regulated
RP1-151F17.2	-3.24731	5.00176	-7.95918	9.39e-15	3.26e-13	22.4155	Down-Regulated
RP11-357P18.2	-3.24997	5.39574	-3.65595	0.000279908	0.00186795	-0.993506	Down-Regulated
ATP1B3-AS1	-3.30527	3.19975	-3.32897	0.000927904	0.00527394	-2.11066	Down-Regulated
RP11-120M18.5	-3.30742	3.1729	-4.41435	1.21e-05	0.000118393	1.97873	Down-Regulated
RP11-452C13.1	-3.31729	1.32693	-18.9641	1.49e-62	3.2e-60	131.641	Down-Regulated
RP11-667K14.3	-3.32634	5.07462	-7.55033	1.73e-13	5.42e-12	19.5503	Down-Regulated
RP11-35J10.7	-3.32731	0.671862	-28.4799	1.16e-111	1.52e-108	244.147	Down-Regulated
RP11-424M24.5	-3.34221	1.39079	-6.08349	2.16e-09	4.18e-08	10.3201	Down-Regulated
RP11-10C24.3	-3.36519	4.19741	-11.8421	4.41e-29	3.17e-27	55.0362	Down-Regulated
RP5-1085F17.3	-3.37238	9.15373	-4.37547	1.44e-05	0.000138424	1.81361	Down-Regulated
LINC02038	-3.37278	5.29954	-2.71449	0.00683869	0.0287392	-3.93649	Down-Regulated
MID1IP1-AS1	-3.39934	5.33936	-6.10557	1.89e-09	3.7e-08	10.4463	Down-Regulated
RP11-2N1.2	-3.41387	0.907883	-12.6552	1.58e-32	1.32e-30	62.9094	Down-Regulated
ATP13A4-AS1	-3.47181	2.78827	-3.14799	0.00172982	0.0090193	-2.6857	Down-Regulated
ADIRF-AS1	-3.51662	3.61065	-6.70431	4.87e-11	1.17e-09	14.0202	Down-Regulated
AP002954.4	-3.5334	2.97478	-8.51755	1.45e-16	5.69e-15	26.5219	Down-Regulated
HID1-AS1	-3.53797	0.965447	-27.7716	4.93e-108	4.75e-105	235.835	Down-Regulated
CTB-36H16.2	-3.57364	2.4735	-14.5384	5.77e-41	6.42e-39	82.203	Down-Regulated
RP11-384F7.2	-3.63049	0.933828	-15.9191	1.75e-47	2.53e-45	97.1215	Down-Regulated
AC128709.2	-3.65432	0.57523	-28.042	2.02e-109	2.25e-106	239.012	Down-Regulated
RP11-136H19.1	-3.65683	1.70668	-12.1373	2.56e-30	1.92e-28	57.8593	Down-Regulated
CTC-429P9.5	-3.67211	5.49274	-6.53017	1.45e-10	3.28e-09	12.951	Down-Regulated
CTD-2531D15.4	-3.67262	1.27982	-8.18798	1.75e-15	6.32e-14	24.0717	Down-Regulated
LINC00641	-3.74201	4.97197	-6.00768	3.35e-09	6.32e-08	9.88973	Down-Regulated
CTD-2647L4.4	-3.74338	6.48328	-4.08722	4.99e-05	0.000413575	0.632007	Down-Regulated
MGC27382	-3.7831	0.914582	-20.8561	3.15e-72	1.11e-69	153.804	Down-Regulated
XXbac-BPG181B23.7	-3.7993	5.71864	-7.36098	6.41e-13	1.9e-11	18.2653	Down-Regulated
LINC02185	-3.80242	1.86522	-11.1768	2.31e-26	1.47e-24	48.83	Down-Regulated
MBNL1-AS1	-3.80469	1.85008	-15.0877	1.58e-43	1.9e-41	88.0694	Down-Regulated
RP11-82L18.2	-3.80792	7.31031	-3.27478	0.00112153	0.0062203	-2.28608	Down-Regulated
CARD8-AS1	-3.84529	6.13049	-7.68044	6.94e-14	2.22e-12	20.4489	Down-Regulated
AF131215.9	-3.88903	2.35855	-13.2079	6.08e-35	5.56e-33	68.4277	Down-Regulated
LINC00987	-3.90767	2.16335	-20.3395	1.43e-69	4.49e-67	147.717	Down-Regulated
RP11-677M14.3	-3.92095	2.95154	-10.7316	1.34e-24	7.79e-23	44.8063	Down-Regulated
RP11-503N18.4	-3.9651	3.1527	-3.95824	8.5e-05	0.000659774	0.127878	Down-Regulated
LINC00551	-4.01079	0.981193	-16.2168	6.43e-49	9.98e-47	100.408	Down-Regulated
RP11-1008C21.1	-4.04999	2.9741	-8.68501	3.99e-17	1.62e-15	27.7956	Down-Regulated
RP11-475O23.2	-4.07227	0.806871	-13.3888	9.59e-36	9.13e-34	70.2618	Down-Regulated
RP11-714G18.1	-4.08472	1.67343	-15.1172	1.15e-43	1.39e-41	88.3877	Down-Regulated
LINC01612	-4.08913	3.84276	-4.46365	9.71e-06	9.63e-05	2.19012	Down-Regulated
RP11-85G21.3	-4.11315	2.49703	-4.71916	2.98e-06	3.35e-05	3.3205	Down-Regulated
AC144831.1	-4.15465	2.16751	-15.616	4.95e-46	6.56e-44	93.7991	Down-Regulated
RP11-473M20.9	-4.1775	3.08468	-11.0511	7.35e-26	4.54e-24	47.6831	Down-Regulated
RP11-264I13.2	-4.20173	9.8031	-3.7838	0.000170775	0.00120835	-0.529563	Down-Regulated
RP3-340B19.3	-4.25678	3.62715	-4.61759	4.8e-06	5.11e-05	2.86413	Down-Regulated
RP11-1024P17.1	-4.3742	2.20976	-19.415	7.62e-65	1.81e-62	136.887	Down-Regulated
RP13-577H12.2	-4.4025	1.15845	-9.02168	2.81e-18	1.25e-16	30.4133	Down-Regulated
RP11-434H6.7	-4.42221	6.37519	-8.39789	3.61e-16	1.37e-14	25.6236	Down-Regulated
SEMA3B-AS1	-4.4613	4.31739	-8.82301	1.36e-17	5.73e-16	28.8595	Down-Regulated
RP13-1016M1.2	-4.48031	1.96447	-17.6063	9.74e-56	1.85e-53	116.025	Down-Regulated
RP4-564M11.2	-4.49382	1.52172	-19.6226	6.67e-66	1.75e-63	139.311	Down-Regulated
RP11-78O7.2	-4.72553	3.87465	-14.3366	4.93e-40	5.35e-38	80.0727	Down-Regulated
GS1-358P8.4	-4.93681	12.9493	-5.00933	7.29e-07	9.38e-06	4.67457	Down-Regulated
RP11-27M24.2	-5.04598	1.74501	-12.9011	1.35e-33	1.19e-31	65.3488	Down-Regulated
LINC01290	-5.05446	1.81072	-20.7984	6.25e-72	2.1e-69	153.123	Down-Regulated
RP11-356O9.2	-5.11711	3.40097	-4.66785	3.8e-06	4.16e-05	3.0888	Down-Regulated
LINC02035	-5.17192	5.67837	-12.2904	5.76e-31	4.5e-29	59.3397	Down-Regulated
ACBD3-AS1	-5.19882	6.0932	-4.16441	3.6e-05	0.000310171	0.941019	Down-Regulated
CTC-429P9.2	-5.21621	9.45276	-7.16643	2.39e-12	6.7e-11	16.973	Down-Regulated
CTC-429P9.3	-5.23574	10.5067	-6.98233	8.1e-12	2.14e-10	15.7767	Down-Regulated
LINC00963	-5.27032	15.5338	-6.02114	3.1e-09	5.9e-08	9.96578	Down-Regulated
AC004540.4	-5.28343	2.51304	-10.4905	1.16e-23	6.59e-22	42.6721	Down-Regulated
AC144831.3	-5.39721	3.51719	-13.6046	1.04e-36	1.03e-34	72.4666	Down-Regulated
RP11-513M16.8	-5.43084	7.47483	-10.3452	4.18e-23	2.3e-21	41.4022	Down-Regulated
RP11-5C23.1	-5.4352	8.70635	-8.95592	4.75e-18	2.09e-16	29.8961	Down-Regulated
RP11-283G6.4	-5.4772	2.41541	-10.2904	6.76e-23	3.62e-21	40.9265	Down-Regulated
RP11-378A13.1	-5.59825	3.48899	-23.5818	2.39e-86	1.12e-83	186.157	Down-Regulated
RP6-159A1.4	-5.62738	3.58042	-8.88862	8.09e-18	3.5e-16	29.3697	Down-Regulated
AF131215.2	-5.62904	3.1591	-13.876	6.23e-38	6.34e-36	75.2639	Down-Regulated
LINC01863	-5.75828	1.28807	-25.3613	1.38e-95	8.64e-93	207.327	Down-Regulated
RP11-336K24.5	-5.76173	2.91252	-8.4947	1.73e-16	6.72e-15	26.3496	Down-Regulated
RP11-797A18.6	-5.79928	4.67212	-3.61382	0.000328371	0.00214215	-1.14306	Down-Regulated
LINC01963	-5.81967	5.21005	-13.07	2.46e-34	2.2e-32	67.0395	Down-Regulated
RP11-344B5.2	-5.8512	9.73485	-5.25368	2.11e-07	2.98e-06	5.87205	Down-Regulated
LINC01082	-5.85746	0.957028	-21.7488	7.75e-77	3.02e-74	164.366	Down-Regulated
OIP5-AS1	-5.95134	26.0927	-4.05779	5.64e-05	0.000460737	0.515652	Down-Regulated
AC092071.1	-5.96963	8.19836	-2.512	0.0122799	0.0469118	-4.45898	Down-Regulated
FGF14-AS2	-6.00304	3.92511	-12.7742	4.82e-33	4.17e-31	64.0863	Down-Regulated
AP002856.5	-6.0401	1.02767	-14.3002	7.24e-40	7.75e-38	79.6902	Down-Regulated
RP3-460G2.2	-6.16624	5.17003	-6.28882	6.37e-10	1.33e-08	11.5093	Down-Regulated
TRIM52-AS1	-6.17716	16.3073	-5.33627	1.37e-07	2e-06	6.28853	Down-Regulated
RP11-286H15.1	-6.21002	1.5454	-15.9053	2.04e-47	2.92e-45	96.9696	Down-Regulated
RP11-582E3.6	-6.4315	10.4534	-7.05223	5.11e-12	1.38e-10	16.2279	Down-Regulated
AP001189.4	-6.45853	1.55386	-18.3176	2.71e-59	5.37e-57	124.168	Down-Regulated
RP1-251M9.3	-6.51802	1.40393	-15.719	1.59e-46	2.19e-44	94.9254	Down-Regulated
MAGI2-AS3	-6.82749	4.13697	-15.8495	3.78e-47	5.35e-45	96.3568	Down-Regulated
RP11-476D10.1	-6.82777	4.07503	-2.9745	0.00305874	0.0146917	-3.2078	Down-Regulated
RP4-575N6.4	-6.83729	2.18899	-25.96	1.09e-98	7.49e-96	214.433	Down-Regulated
RP11-867G23.8	-6.87239	5.80853	-8.20588	1.53e-15	5.56e-14	24.2028	Down-Regulated
CTD-3157E16.1	-7.00887	29.5949	-2.95592	0.00324624	0.0154238	-3.26204	Down-Regulated
AC011899.9	-7.13041	2.56226	-26.1941	6.68e-100	4.83e-97	217.209	Down-Regulated
RP11-635O16.2	-7.26204	2.51256	-12.9959	5.21e-34	4.62e-32	66.2961	Down-Regulated
CTD-2589M5.4	-7.28164	10.5984	-3.35821	0.000836791	0.00484373	-2.01483	Down-Regulated
USP30-AS1	-7.30304	6.37559	-11.5322	8.38e-28	5.69e-26	52.1173	Down-Regulated
RP11-490M8.1	-7.45407	9.43953	-5.66567	2.33e-08	3.86e-07	8.00773	Down-Regulated
LLNLR-470E3.1	-7.52135	4.61223	-14.7834	4.2e-42	4.85e-40	84.8084	Down-Regulated
RP11-253E3.3	-7.52934	3.11393	-20.1003	2.41e-68	7.41e-66	144.906	Down-Regulated
LINC00261	-7.61165	11.1077	-2.89764	0.00390423	0.0179759	-3.42995	Down-Regulated
RHOXF1-AS1	-7.68826	4.8067	-7.29778	9.86e-13	2.87e-11	17.8423	Down-Regulated
RBPMS-AS1	-7.71355	8.12015	-5.65625	2.45e-08	4.05e-07	7.95729	Down-Regulated
CMAHP	-7.7784	21.991	-2.70557	0.00702248	0.0293749	-3.96032	Down-Regulated
TBX2-AS1	-8.01526	3.57166	-18.5603	1.63e-60	3.32e-58	126.966	Down-Regulated
LINC00968	-8.13523	1.65439	-29.3024	7.39e-116	1.07e-112	253.753	Down-Regulated
LINC01836	-8.22464	4.90269	-13.2682	3.29e-35	3.07e-33	69.0384	Down-Regulated
AC124789.1	-8.30711	2.77912	-10.8217	5.95e-25	3.55e-23	45.612	Down-Regulated
LINC01765	-8.3112	2.8226	-8.42867	2.86e-16	1.1e-14	25.8537	Down-Regulated
CTD-2369P2.8	-8.61042	2.7251	-10.9048	2.8e-25	1.7e-23	46.3595	Down-Regulated
CH17-340M24.3	-8.7074	30.5757	-3.35443	0.000848092	0.00489738	-2.02728	Down-Regulated
CTB-51J22.1	-8.76739	11.8693	-4.16882	3.54e-05	0.00030514	0.958814	Down-Regulated
RP11-541N10.3	-9.0714	7.29396	-15.5978	6.05e-46	7.94e-44	93.6002	Down-Regulated
RP11-750H9.5	-9.2262	6.03534	-15.7239	1.51e-46	2.1e-44	94.9788	Down-Regulated
EP300-AS1	-9.39437	4.81554	-16.7515	1.6e-51	2.83e-49	106.368	Down-Regulated
LINC01996	-9.42017	1.46828	-37.5013	4.35e-156	6.28e-152	345.788	Down-Regulated
RP11-672A2.4	-9.43344	3.14804	-22.1187	9.4e-79	3.94e-76	168.756	Down-Regulated
TBX5-AS1	-9.80715	5.15948	-19.0048	9.23e-63	2.02e-60	132.114	Down-Regulated
RP11-389C8.2	-10.0131	4.91734	-21.925	9.48e-78	3.81e-75	166.456	Down-Regulated
CH17-360D5.3	-10.0252	3.99096	-9.83641	3.4e-21	1.72e-19	37.0509	Down-Regulated
RP11-259K15.2	-10.7544	11.6995	-3.39632	0.000730515	0.00430971	-1.88874	Down-Regulated
LINC02016	-10.936	1.51999	-28.1579	5.15e-110	6.2e-107	240.372	Down-Regulated
RP11-356K23.1	-11.0121	5.34409	-5.20217	2.75e-07	3.81e-06	5.61532	Down-Regulated
CH17-360D5.2	-11.0486	3.58363	-13.8782	6.09e-38	6.24e-36	75.2868	Down-Regulated
MYO16-AS1	-11.2227	3.55556	-11.2309	1.4e-26	9.08e-25	49.3261	Down-Regulated
LANCL1-AS1	-11.643	2.24443	-36.5458	1.43e-151	1.04e-147	335.46	Down-Regulated
RP11-354P11.2	-12.0866	2.01232	-22.2058	3.33e-79	1.46e-76	169.79	Down-Regulated
RP11-218M22.1	-12.0894	13.4899	-10.8249	5.78e-25	3.46e-23	45.6408	Down-Regulated
RP11-775C24.5	-12.2273	10.1294	-16.613	7.63e-51	1.3e-48	104.817	Down-Regulated
LINC02154	-12.2753	2.66645	-10.3174	5.33e-23	2.89e-21	41.1607	Down-Regulated
AC090616.2	-12.3157	5.62212	-16.5972	9.11e-51	1.53e-48	104.64	Down-Regulated
LINC01936	-13.0194	4.39945	-21.4342	3.28e-75	1.25e-72	160.639	Down-Regulated
ILF3-AS1	-13.0887	28.1624	-7.10596	3.58e-12	9.91e-11	16.5772	Down-Regulated
HHIP-AS1	-13.3251	8.71888	-7.80565	2.84e-14	9.45e-13	21.3253	Down-Regulated
RP11-371A19.2	-13.3681	1.78797	-30.2677	9.46e-121	2.28e-117	264.955	Down-Regulated
AC079630.2	-13.7451	5.20061	-10.8714	3.79e-25	2.29e-23	46.0581	Down-Regulated
RP11-357D18.1	-14.055	5.54313	-10.917	2.5e-25	1.53e-23	46.4695	Down-Regulated
RP11-77A13.1	-14.1499	3.3893	-10.7472	1.17e-24	6.79e-23	44.9457	Down-Regulated
AC007405.6	-14.357	17.3551	-7.68998	6.48e-14	2.09e-12	20.5152	Down-Regulated
MIR3945HG	-14.9522	2.98975	-24.8497	6.21e-93	3.45e-90	201.247	Down-Regulated
RP1-78O14.1	-15.1585	3.48799	-26.5674	7.86e-102	6.31e-99	221.629	Down-Regulated
RP4-639F20.1	-15.1867	16.2102	-11.6095	4.04e-28	2.78e-26	52.8406	Down-Regulated
RP5-839B4.8	-15.9742	4.09642	-23.8303	1.22e-87	6.1e-85	189.115	Down-Regulated
RP11-553L6.5	-16.6053	32.8814	-6.33826	4.72e-10	1e-08	11.8008	Down-Regulated
PCAT19	-16.9842	5.75944	-24.4043	1.28e-90	6.83e-88	195.948	Down-Regulated
AC013264.2	-17.1374	7.60908	-7.72938	4.9e-14	1.6e-12	20.7901	Down-Regulated
C8orf34-AS1	-18.1751	13.474	-7.18764	2.07e-12	5.85e-11	17.1125	Down-Regulated
HSPC324	-18.1931	3.44902	-26.2046	5.9e-100	4.48e-97	217.334	Down-Regulated
RP11-588K22.2	-18.5285	20.024	-10.8132	6.42e-25	3.8e-23	45.5359	Down-Regulated
SRGAP3-AS2	-18.6948	7.17203	-7.09523	3.85e-12	1.06e-10	16.5072	Down-Regulated
RP4-568C11.4	-21.0593	65.5518	-3.09463	0.00206711	0.0105198	-2.84933	Down-Regulated
RP11-598F7.3	-24.275	5.46312	-19.5079	2.56e-65	6.62e-63	137.971	Down-Regulated
FGD5-AS1	-26.8371	76.8153	-7.5065	2.35e-13	7.3e-12	19.2505	Down-Regulated
CTD-3252C9.4	-26.9549	35.7191	-5.40586	9.49e-08	1.44e-06	6.64403	Down-Regulated
LHFPL3-AS2	-27.3437	11.5459	-9.51813	4.92e-20	2.4e-18	34.4082	Down-Regulated
FENDRR	-27.6154	4.86983	-30.3146	5.49e-121	1.59e-117	265.496	Down-Regulated
AC079630.4	-29.1748	13.7291	-10.1874	1.66e-22	8.79e-21	40.0364	Down-Regulated
AC093110.3	-29.7817	6.58247	-33.9737	3.59e-139	1.3e-135	307.109	Down-Regulated
MIR22HG	-40.7362	24.8014	-19.8233	6.3e-67	1.82e-64	141.658	Down-Regulated
AC008268.1	-52.611	22.7119	-7.65298	8.42e-14	2.67e-12	20.2582	Down-Regulated
SMIM25	-58.3272	19.9849	-26.7474	9.25e-103	7.86e-100	223.758	Down-Regulated
SFTA1P	-192.314	98.1132	-11.5721	5.75e-28	3.92e-26	52.4907	Down-Regulated

## Sheet: S3
The hermes method predicts competing endogenous RNAs via evidence for competition for miRNA regulation based on conditional mutual information.
miR2Target <- system.file("extdata", "miR2Target.csv", package="miRsponge")
miRTarget <- read.csv(miR2Target, header=TRUE, sep=",")
ExpDatacsv <- system.file("extdata", "ExpData.csv", package="miRsponge")
ExpData <- read.csv(ExpDatacsv, header=FALSE, sep=",")
hermesceRInt <- spongeMethod(miRTarget, ExpData, num_perm = 10, method = "hermes")
head(hermesceRInt)
sponge_1	sponge_2	#shared miRNAs	p.adjusted_value of shared miRNAs	p.adjusted_value of RNA competition
"FAM83A"	"KCNQ1OT1"	35	2.84604e-06	0.00102439
"FAM83A"	"FLJ26245"	26	0.000387658	0.00302196
"KCNQ1OT1"	"FLJ26245"	21	1.1372e-06	0.000720307
